# Supplementary material for: Zingiber striolatum phytochemicals ameliorated hyperglycemia symptoms by modulating gut microbial communities in mice with type 2 diabetes mellitus
Source: Front Nutr. 2025 Jan 22;12:1537932. doi: 10.3389/fnut.2025.1537932 (PMC11794074; doi:10.3389/fnut.2025.1537932)
Supplement: Supplementary file 1 [file Table_1.XLSX]

## Sheet: all.exp.NEG
index	MS2_name	RT	m/z	JY-1	Class	CAS
M274T138_POS	Fenpropidin	2.303	274.274	55317034685	Benzene and substituted derivatives	-
M89T380_2_NEG	L-(+)-lactic acid	6.338	89.0235	53030020120	Indoles and derivatives	87-51-4
M167T220_POS	Dodecanedioic acid	3.668	167.158	52542873511	Fatty Acyls	6402-36-4
M341T513_1_NEG	Sucrose	8.554	341.11	44859991019	Organooxygen compounds	57-50-1
M503T565_NEG	Melezitose	9.409	503.162	42269433112	Organooxygen compounds	597-12-6
M118T419_POS	Betaine	6.983	118.089	35925308458	Carboxylic acids and derivatives	6915-17-9
M104T422_4_POS	Glycerophosphocholine	7.028	104.109	31953913188	Glycerophospholipids	-
M88T158_POS	2-amino-2-methyl-1,3-propanediol	2.63	88.0762	31317584444	Organonitrogen compounds	-
M271T217_NEG	16-hydroxyhexadecanoic acid	3.611	271.228	30043957572	Fatty Acyls	506-13-8
M191T487_3_NEG	Quinate	8.114	191.056	29232684528	Quinolines and derivatives	91-63-4
M665T599_NEG	Stachyose	9.985	665.216	28531406880	Organooxygen compounds	470-55-3
M217T217_NEG	Demethoxycurcumin	3.62	217.035	24712231393	Diarylheptanoids	22608-11-3
M290T507_NEG	N-acetylneuraminic acid	8.447	290.088	23646047984	Organooxygen compounds	-
M195T55_NEG	3,7-Dimethyluric acid	0.916	195.03	23030846750	Imidazopyrimidines	13087-49-5
M209T289_2_POS	Myristoleic acid	4.822	209.205	22888352661	Fatty Acyls	544-64-9
M195T516_3_NEG	D-gluconate	8.607	195.051	22716782487	Hydroxy acids and derivatives	-
M165T500_2_NEG	D-arabinonic acid	8.337	165.04	22530665021	Organooxygen compounds	488-30-2
M111T302_2_POS	Suberic acid	5.033	111.094	21532033907	Fatty Acyls	505-48-6
M223T286_2_POS	.beta.-eudesmol	4.774	223.221	19940961947	Prenol lipids	-
M209T491_3_NEG	Sinapyl alcohol	8.187	209.066	17777790198	Phenols	537-33-7
M137T237_POS	Linalool	3.949	137.11	17409548974	Prenol lipids	78-70-6
M147T249_NEG	Nitric acid	4.146	146.965	16883857480	Non-metal oxoanionic compounds	14797-55-8
M136T306_2_POS	Adenine	5.101	136.064	16348137226	Imidazopyrimidines	73-24-5
M128T450_4_NEG	L-pyroglutamic acid	7.505	128.035	15893167040	Carboxylic acids and derivatives	98-79-3
M223T162_2_NEG	Stavudine	2.704	223.061	15694504581	Nucleoside and nucleotide analogues	3056-17-5
M164T396_2_NEG	Phenylalanine	6.603	164.071	15561318836	Carboxylic acids and derivatives	-
M175T670_POS	Arginine	11.159	175.12	15008424043	Carboxylic acids and derivatives	-
M179T416_NEG	D-psicose	6.937	179.056	14142657770	Organooxygen compounds	-
M133T259_NEG	D-arabitol	4.314	133.05	13960451316	Organooxygen compounds	7643-75-6
M88T492_3_NEG	Sarcosine	8.198	88.0395	13783297899	Carboxylic acids and derivatives	107-97-1
M117T529_2_NEG	Succinate	8.81	117.018	13715366938	Carboxylic acids and derivatives	110-15-6
M173T240_NEG	4-bromophenol	4.006	172.958	13517340315	Phenols	106-41-2
M827T628_NEG	Verbascose	10.471	827.268	12434179229	Organooxygen compounds	-
M113T265_2_POS	Heptanoic acid	4.413	113.073	12314548829	Fatty Acyls	-
M153T84_POS	Camphor	1.392	153.139	12164256259	Prenol lipids	-
M344T206_POS	Dibucaine	3.434	344.234	12031825417	Quinolines and derivatives	85-79-0
M236T309_2_NEG	Sepiapterin	5.151	236.093	11971291082	Pteridines and derivatives	17094-01-8
M432T236_POS	Glycodeoxycholic acid	3.933	432.288	11836010081	Steroids and steroid derivatives	360-65-6
M325T36_NEG	Hydroquinidine	0.603	325.184	11556175344	Cinchona alkaloids	-
M302T120_POS	Pro-Trp	1.993	302.305	11530671465	Carboxylic acids and derivatives	-
M279T85_NEG	Linoleic acid	1.423	279.233	11157201921	Fatty Acyls	-
M153T223_NEG	3,4-dihydroxybenzoic acid	3.712	153.019	10744322777	Benzene and substituted derivatives	99-50-3
M381T209_NEG	Cholesta-4,6-dien-3-one	3.49	381.338	10452638200	Steroids and steroid derivatives	566-93-8
M157T191_NEG	Allantoin	3.175	157.087	10412996355	Azoles	97-59-6
M401T513_NEG	Nobiletin	8.554	401.131	9670478307	Flavonoids	478-01-3
M146T537_4_NEG	Glutamic acid	8.942	146.045	9644284895	Carboxylic acids and derivatives	-
M383T400_3_NEG	Maltotetraose	6.671	383.12	9518045249	Organooxygen compounds	34612-38-9
M198T352_2_NEG	Lumichrome	5.863	198.077	9468837337	Pteridines and derivatives	-
M142T175_POS	Tropine	2.914	142.123	9441782038	Tropane alkaloids	-
M134T307_2_NEG	Adenine	5.11	134.047	9312825477	Imidazopyrimidines	73-24-5
M295T153_NEG	9-hydroxy-10e,12z-octadecadienoic acid	2.558	295.228	9225312059	Fatty Acyls	98524-19-7
M149T451_2_NEG	D-ribose	7.511	149.045	9214497005	Organooxygen compounds	613-83-2
M318T179_POS	Phytosphingosine	2.979	318.3	9087414606	Organonitrogen compounds	554-62-1
M165T270_2_NEG	Phenyllactic acid	4.496	165.055	9033197039	Phenylpropanoic acids	828-01-3
M201T616_NEG	Xanthotoxol	10.26	201.025	8301318868	Coumarins and derivatives	2009-24-7
M195T495_NEG	L-gulono-1,4-lactone	8.255	195.051	8277636844	Lactones	1128-23-0
M166T395_POS	DL-phenylalanine	6.589	166.089	8171558569	Carboxylic acids and derivatives	-
M95T244_2_NEG	Methylphosphonic acid	4.071	94.98	8070721382	Organic phosphonic acids and derivatives	-
M131T281_1_NEG	2-hydroxyisocaproic acid	4.691	131.071	8044062903	Fatty Acyls	498-36-2
M181T210_2_POS	Cis-5-dodecenoic acid	3.502	181.173	7791219364	Fatty Acyls	2430-94-6
M168T158_POS	Phenylephrine	2.631	168.102	7531538101	Phenols	59-42-7
M310T408_1_NEG	Domoic acid	6.795	310.115	7435913980	Carboxylic acids and derivatives	14277-97-5
M239T410_3_POS	12-hydroxydodecanoic acid	6.835	239.18	7313429199	Hydroxy acids and derivatives	-
M158T55_2_POS	Homostachydrine	0.917	158.118	7230729031	Carboxylic acids and derivatives	472-22-0
M248T555_POS	Imazethapyr	9.253	248.116	7129006910	Carboxylic acids and derivatives	-
M151T36_NEG	Oxypurinol	0.594	151.014	7091278555	Imidazopyrimidines	2465-59-0
M130T407_3_NEG	Creatine	6.784	130.086	7086655625	Carboxylic acids and derivatives	57-00-1
M683T515_NEG	Trehalose	8.581	683.227	6924120766	Organooxygen compounds	99-20-7
M268T313_POS	Adenosine	5.209	268.109	6706862206	Purine nucleosides	58-61-7
M299T536_POS	Olomoucine	8.94	299.164	6624758336	Imidazopyrimidines	101622-51-9
M283T171_POS	Falcarindiol	2.85	283.175	6608741211	Fatty Acyls	-
M188T412_2_NEG	L-homocitrulline	6.871	188.092	6582979102	Carboxylic acids and derivatives	1190-49-4
M329T294_NEG	21-hydroxyprogesterone	4.898	329.234	6579310633	Steroids and steroid derivatives	64-85-7
M149T181_POS	Anethole	3.018	149.071	6570967246	Phenol ethers	4180-23-8
M141T235_POS	Trans-4-(aminomethyl)cyclohexanecarboxylic acid	3.923	141.105	6522568717	Carboxylic acids and derivatives	1197-18-8
M218T367_POS	Butylate	6.124	218.143	6504518054	Thiocarbonyl compounds	-
M167T64_1_POS	Cyromazine	1.075	167.118	6397399271	Triazines	66215-27-8
M175T500_2_NEG	2-Isopropylmalic acid	8.327	175.061	6324543508	Fatty Acyls	49601-06-1
M88T404_2_NEG	D-alanine	6.726	88.0396	6254942877	Carboxylic acids and derivatives	338-69-2
M160T435_2_NEG	Hippuric acid	7.243	160.061	6205753973	Benzene and substituted derivatives	495-69-2
M181T455_1_NEG	D-sorbitol	7.584	181.071	6202682751	Organooxygen compounds	50-70-4
M150T76_NEG	N-(phosphonomethyl)glycine	1.26	149.994	6092146495	Carboxylic acids and derivatives	-
M114T461_2_NEG	DL-proline	7.676	114.055	5979214699	Carboxylic acids and derivatives	-
M213T139_POS	Harmine	2.318	213.123	5958130383	Harmala alkaloids	442-51-3
M221T422_POS	Butylated hydroxytoluene	7.032	221.19	5842455396	Benzene and substituted derivatives	128-37-0
M146T501_2_POS	G-guanidinobutyrate	8.358	146.095	5838281692	Carboxylic acids and derivatives	463-00-3
M113T127_NEG	Dihydrouracil	2.116	113.06	5764602018	Diazines	504-07-4
M237T284_POS	Cis-9-palmitoleic acid	4.737	237.237	5695307917	Fatty Acyls	373-49-9
M457T515_NEG	Raltitrexed	8.581	457.121	5563561984	Carboxylic acids and derivatives	112887-68-0
M114T278_POS	Agmatine	4.634	114.094	5434334766	Organonitrogen compounds	-
M207T326_POS	Isoproturon	5.425	207.153	5427489400	Benzene and substituted derivatives	-
M193T256_NEG	4-hexylresorcinol	4.27	193.123	5405925106	Phenols	136-77-6
M309T30_NEG	Mestranol	0.492	309.174	5351326758	Steroids and steroid derivatives	72-33-3
M327T206_POS	Hydroquinidine	3.434	327.208	5172149016	Cinchona alkaloids	-
M73T528_2_NEG	Acetol	8.796	73.0287	5144599876	Benzene and substituted derivatives	791-35-5
M203T396_2_NEG	Tryptophan	6.593	203.082	5057523228	Indoles and derivatives	153-94-6
M179T51_1_NEG	Acetylsalicylic acid	0.85	179.036	4927731293	Benzene and substituted derivatives	791-35-5
M87T206_NEG	Butanoic acid	3.435	87.0443	4867501559	Fatty Acyls	107-92-6
M365T511_POS	Galactinol	8.518	365.11	4802984106	Organooxygen compounds	3687-64-7
M139T257_POS	4-hydroxynonenal	4.276	139.126	4744149301	Fatty Acyls	-
M200T507_2_NEG	O-succinyl-l-homoserine	8.447	200.056	4738847011	Carboxylic acids and derivatives	-
M120T395_POS	Phenylalanine	6.589	120.083	4694661161	Carboxylic acids and derivatives	-
M147T68_POS	5,6-dimethylbenzimidazole	1.127	147.092	4563005128	Benzimidazoles	582-60-5
M218T301_2_NEG	Pantothenate	5.02	218.082	4552991441	Carboxylic acids and derivatives	-
M195T242_POS	Mescaline	4.028	195.117	4406557262	Benzene and substituted derivatives	-
M188T395_POS	Indolelactic acid	6.589	188.074	4390627527	Indoles and derivatives	7417-65-4
M130T413_3_POS	DL-arginine	6.881	130.098	4340589647	Carboxylic acids and derivatives	-
M148T536_2_POS	DL-Glutamic acid	8.928	148.063	4291831278	Carboxylic acids and derivatives	-
M253T532_2_NEG	Sotalol	8.872	253.12	4095001625	Benzene and substituted derivatives	3930-20-9
M269T72_NEG	Heptadecanoic acid	1.199	269.249	4093540815	Fatty Acyls	3546-17-6
M414T302_NEG	Salmeterol	5.026	414.287	4050587023	Benzene and substituted derivatives	89365-50-4
M206T319_2_NEG	N-acetyl-l-phenylalanine	5.316	206.082	3997799512	Carboxylic acids and derivatives	2018-61-3
M152T144_POS	7-keto-8-aminopelargonic acid	2.401	152.107	3994780885	Fatty Acyls	682799-71-9
M179T490_NEG	Galactinol	8.165	179.056	3991294474	Organooxygen compounds	3687-64-7
M412T300_NEG	Norbuprenorphine	4.992	412.271	3991008202	Phenanthrenes and derivatives	-
M302T314_2_NEG	Fenhexamid	5.236	302.066	3862568235	Benzene and substituted derivatives	-
M158T357_2_NEG	Indole-3-butyric acid	5.949	158.082	3858809618	Indoles and derivatives	133-32-4
M104T519_2_POS	.gamma.-aminobutyric acid	8.652	104.072	3818212447	Carboxylic acids and derivatives	1956-12-02
M165T321_POS	Trans-traumatic acid	5.345	165.142	3815069416	Fatty Acyls	6402-36-4
M126T179_POS	5-methylcytosine	2.991	126.055	3767546900	Diazines	554-01-8
M237T256_NEG	L-homoserine	4.27	237.113	3758643992	Carboxylic acids and derivatives	672-15-1
M707T243_NEG	Prostaglandin e1	4.054	707.488	3688663902	Fatty Acyls	745-65-3
M170T246_POS	Pyridoxine	4.101	170.084	3664483922	Pyridines and derivatives	58-56-0
M266T540_POS	Domoic acid	8.998	266.127	3630903575	Carboxylic acids and derivatives	14277-97-5
M209T201_NEG	D-Galactarate	3.351	209.045	3597095897	Organooxygen compounds	526-99-8
M137T312_POS	Hypoxanthine	5.198	137.048	3544517073	Imidazopyrimidines	68-94-0
M243T304_NEG	Uridine	5.06	243.062	3479012121	Pyrimidine nucleosides	58-96-8
M189T104_POS	Antipyrine	1.733	189.113	3411762124	Azoles	60-80-0
M97T45_NEG	Phosphoric acid	0.743	96.9592	3411317789	Non-metal oxoanionic compounds	14265-44-2
M181T201_NEG	Hydroxyphenyllactic acid	3.351	181.05	3387725665	Phenylpropanoic acids	306-23-0
M487T516_NEG	Biotin	8.607	487.179	3321330196	Biotin and derivatives	58-85-5
M179T542_2_NEG	Myo-inositol	9.037	179.056	3295920049	Organooxygen compounds	87-89-8
M522T565_POS	Melezitose	9.415	522.21	3275468259	Organooxygen compounds	597-12-6
M193T129_POS	Myristicine	2.146	193.097	3268929667	Benzodioxoles	607-91-0
M209T68_NEG	1,3,7-trimethyluric acid	1.131	209.046	3250118999	Imidazopyrimidines	5415-44-1
M116T460_2_POS	DL-proline	7.671	116.073	3246197589	Carboxylic acids and derivatives	-
M262T209_POS	Neolinustatin	3.478	262.133	3142884802	Organooxygen compounds	72229-42-6
M200T231_NEG	Carbaryl	3.844	200.093	3140736753	Naphthalenes	-
M179T458_2_NEG	Theobromine	7.631	179.056	3037571933	Imidazopyrimidines	83-67-0
M111T199_NEG	Orotate	3.31	111.019	2973229100	Diazines	65-86-1
M241T75_NEG	Pentadecanoic acid	1.252	241.218	2949939185	Fatty Acyls	1002-84-2
M215T174_POS	Isoalantolactone	2.906	215.154	2933629454	Prenol lipids	470-17-7
M127T270_POS	Melamine	4.496	127.089	2930158553	Triazines	108-78-1
M161T435_1_NEG	Lactulose	7.253	161.045	2924988685	Organooxygen compounds	4618-18-2
M281T63_NEG	Oleic acid	1.05	281.249	2914633651	Fatty Acyls	2027-47-6
M223T115_POS	Farnesol	1.924	223.217	2907311155	Prenol lipids	4602-84-0
M117T310_3_NEG	2-hydroxy-3-methylbutyric acid	5.16	117.055	2898263230	Fatty Acyls	4026-18-0
M172T410_POS	L-homoarginine	6.835	172.1	2868038752	Carboxylic acids and derivatives	156-86-5
M194T63_NEG	Salicyluric acid	1.044	194.046	2836228149	Benzene and substituted derivatives	487-54-7
M89T428_NEG	.beta.-hydroxypropionic acid	7.135	89.0236	2806990908	Hydroxy acids and derivatives	503-66-2
M193T52_POS	.alpha.-ionone	0.872	193.17	2781845332	Prenol lipids	-
M144T54_POS	Spiroxamine	0.904	144.138	2778011208	Organooxygen compounds	-
M147T535_NEG	Citramalate	8.919	147.029	2775232210	Fatty Acyls	597-44-4
M370T159_POS	Norgestimate	2.65	370.243	2767895297	Steroids and steroid derivatives	35189-28-7
M157T470_NEG	Nonanoic acid	7.829	156.99	2760626036	Fatty Acyls	112-05-0
M177T219_NEG	Propofol	3.646	177.128	2709986834	Benzene and substituted derivatives	2078-54-8
M225T343_2_POS	Methyl jasmonate	5.712	225.164	2695185281	Fatty Acyls	95722-42-2
M205T395_POS	DL-tryptophan	6.589	205.101	2689622870	Indoles and derivatives	1954-12-06
M147T204_NEG	P-coumaraldehyde	3.396	147.066	2607880811	Cinnamaldehydes	20711-53-9
M123T144_POS	2,4-diaminotoluene	2.394	123.092	2576881505	Benzene and substituted derivatives	95-80-7
M173T233_NEG	Juglone	3.879	173.004	2555822924	Naphthalenes	481-39-0
M265T249_NEG	Magnolol	4.146	265.145	2550765201	Benzene and substituted derivatives	-
M283T63_NEG	Octadecanoic acid	1.05	283.264	2538675785	Fatty Acyls	-
M141T506_2_NEG	Cis,cis-muconic acid	8.435	141.016	2505846926	Fatty Acyls	1119-72-8
M173T665_NEG	Arginine	11.086	173.104	2487760213	Carboxylic acids and derivatives	-
M267T281_NEG	His-Leu	4.691	267.16	2465333553	Carboxylic acids and derivatives	-
M265T264_NEG	N-(4-aminobenzoyl)-l-glutamic acid	4.408	265.075	2443062967	Carboxylic acids and derivatives	-
M189T49_POS	Azelaic acid	0.814	189.112	2430512564	Fatty Acyls	123-99-9
M181T183_POS	3-hydroxydodecanoic acid	3.057	181.134	2401719099	Hydroxy acids and derivatives	45162-48-9
M227T525_2_POS	Metyrapone	8.742	227.142	2398522340	Organooxygen compounds	54-36-4
M137T331_NEG	2,5-dihydroxybenzaldehyde	5.52	136.999	2386420258	Organooxygen compounds	1194-98-5
M199T104_NEG	Dodecanoic acid	1.732	199.17	2315318515	Fatty Acyls	-
M138T83_NEG	4-nitrophenol	1.382	138.019	2313636071	Benzene and substituted derivatives	98-95-3
M128T250_POS	Vernolate	4.169	128.11	2306346427	Thiocarbonyl compounds	-
M187T30_2_NEG	1-hydroxy-2-naphthoic acid	0.494	187.041	2305564124	Naphthalenes	-
M263T231_NEG	Met-Asp	3.844	263.057	2292704015	Carboxylic acids and derivatives	-
M353T31_NEG	Rauwolscine	0.51	353.201	2292485788	Yohimbine alkaloids	146-48-5
M145T314_2_NEG	Adipic acid	5.236	145.05	2268624933	Fatty Acyls	124-04-9
M87T26_2_NEG	Pyruvate	0.44	87.0026	2255277527	Keto acids and derivatives	127-17-3
M473T518_NEG	Suxibuzone	8.631	473.163	2220604315	Fatty Acyls	27470-51-5
M395T209_NEG	Calciferol	3.481	395.353	2217506131	Steroids and steroid derivatives	50-14-6
M116T448_2_NEG	Indole	7.458	116.071	2210080934	Heteroaromatic compounds	109-97-7
M281T36_NEG	Octyl gallate	0.594	281.143	2194663705	Benzene and substituted derivatives	1034-01-1
M189T656_POS	Spectinomycin	10.934	189.137	2191122298	Dioxanes	1695-77-8
M454T403_NEG	Folinic acid	6.716	454.157	2189540223	Pteridines and derivatives	-
M333T475_1_POS	2,3-diphospho-d-glyceric acid	7.912	332.9	2174379165	Organooxygen compounds	14438-19-8
M213T252_2_NEG	2-(p-chlorophenoxy)-2-methylpropionic acid	4.199	213.017	2172653678	Benzene and substituted derivatives	-
M135T313_2_NEG	Hypoxanthine	5.216	135.031	2169283858	Imidazopyrimidines	68-94-0
M145T518_NEG	D-glutamine	8.631	145.061	2160613196	Carboxylic acids and derivatives	5959-95-5
M169T258_POS	Norharmane	4.296	169.079	2146468797	Indoles and derivatives	244-63-3
M151T55_NEG	2',4'-dihydroxyacetophenone	0.916	151.04	2122973339	Organooxygen compounds	89-84-9
M291T380_NEG	2,5-dihydroxy-3,6-diphenyl-1,4-benzoquinone	6.338	291.058	2098435369	Organooxygen compounds	-
M196T237_NEG	Seleno-l-methionine	3.943	196.011	2095389700	Carboxylic acids and derivatives	3211-76-5
M199T212_POS	4,4'-diaminodiphenylmethane	3.537	199.112	2094886973	Benzene and substituted derivatives	101-77-9
M147T515_2_POS	D-glutamine	8.589	147.078	2080452739	Carboxylic acids and derivatives	5959-95-5
M162T499_2_POS	L-carnitine	8.32	162.116	2079792494	Organonitrogen compounds	541-15-1
M192T462_POS	Lontrel	7.696	191.986	2076773331	Pyridines and derivatives	-
M413T400_NEG	Flecainide	6.66	413.131	2063430831	Benzene and substituted derivatives	54143-55-4
M214T223_NEG	Atrazine	3.712	214.108	2059652490	Triazines	1912-24-9
M97T257_POS	1,2-dimethylimidazole	4.276	97.0783	2012155116	Azoles	-
M134T120_POS	Mandelonitrile	1.993	134.081	2003753885	Benzene and substituted derivatives	-
M309T533_POS	Bisdemethoxycurcumin	8.889	309.133	1986238855	Diarylheptanoids	24939-16-0
M212T461_1_NEG	Resazurin	7.69	212.033	1968539341	Benzoxazines	-
M570T54_POS	2,6-cyclolycopene-1,5-diol	0.907	570.421	1967666187	Prenol lipids	223744-29-4
M175T204_NEG	Vitamin c	3.405	175.024	1928868237	Dihydrofurans	50-81-7
M257T288_POS	Nandrolone	4.803	257.206	1925358770	Steroids and steroid derivatives	434-22-0
M105T450_NEG	Glyceric acid	7.505	105.019	1924816673	Organooxygen compounds	473-81-4
M184T261_POS	Epinephrine	4.355	184.112	1922491522	Phenols	51-43-4
M234T525_1_POS	Muramic acid	8.742	234.101	1922319069	Organooxygen compounds	1114-41-6
M115T543_2_NEG	Fumarate	9.051	115.003	1919848997	Carboxylic acids and derivatives	110-17-8
M160T412_NEG	3-(2-hydroxyethyl)indole	6.871	160.061	1919181999	Indoles and derivatives	526-55-6
M239T458_NEG	4'-hydroxyflavanone	7.631	239.077	1913670196	Flavonoids	-
M174T531_NEG	Guanidinosuccinic acid	8.847	174.056	1905840640	Carboxylic acids and derivatives	6133-30-8
M145T95_NEG	Alpha-ketoglutarate	1.588	145.014	1900097369	Keto acids and derivatives	328-50-7
M415T236_POS	Isodeoxycholic acid	3.933	415.261	1897599465	Steroids and steroid derivatives	566-17-6
M177T245_NEG	Esculetin	4.09	177.04	1896434053	Coumarins and derivatives	305-01-1
M71T542_1_NEG	Pyruvaldehyde	9.037	71.013	1861151415	Organooxygen compounds	78-98-8
M144T439_2_NEG	Indole-3-carboxaldehyde	7.318	144.03	1853822561	Indoles and derivatives	487-89-8
M74T349_2_POS	Isobutylamine	5.816	74.0984	1843792862	Organonitrogen compounds	78-81-9
M218T428_2_NEG	Pantothenic acid	7.126	218.103	1814505610	Organooxygen compounds	79-83-4
M229T448_2_POS	Pro-leu	7.472	229.159	1797662451	Carboxylic acids and derivatives	-
M239T416_NEG	2',5'-dihydroxychalcone	6.937	239.077	1796124393	Linear 1,3-diarylpropanoids	19312-13-1
M218T199_POS	Dodecanoic acid	3.309	218.216	1795123069	Fatty Acyls	-
M135T242_POS	3-(3-methoxyphenyl)propionic acid	4.028	135.094	1791324210	Phenol ethers	1798-09-0
M282T237_POS	2'-o-methyladenosine	3.949	282.125	1789715123	Purine nucleosides	2140-79-6
M171T65_NEG	P-toluenesulfonic acid	1.083	171.012	1777804313	Benzene and substituted derivatives	104-15-4
M102T521_1_NEG	D-2-aminobutyric acid	8.677	102.055	1773827871	Carboxylic acids and derivatives	2623-91-8
M337T29_NEG	Piperonyl butoxide	0.486	337.206	1764174207	Benzodioxoles	-
M330T61_2_NEG	2'-deoxyadenosine 5'-monophosphate	1.015	330.084	1748675468	Purine nucleotides	653-63-4
M269T411_NEG	Alpinetin	6.85	269.088	1740906998	Flavonoids	-
M152T66_2_POS	Aminocarb	1.101	152.107	1735050810	Benzene and substituted derivatives	-
M269T412_POS	Hexadecanedioic acid	6.859	269.191	1720706330	Fatty Acyls	-
M274T400_NEG	Gln-glu	6.671	274.094	1716630898	Carboxylic acids and derivatives	88830-90-4
M104T74_POS	Benzamidine	1.239	104.071	1706093544	Benzene and substituted derivatives	-
M149T220_NEG	Hydrocinnamic acid	3.663	149.06	1703558781	Phenylpropanoic acids	501-52-0
M176T531_POS	L-citrulline	8.852	176.106	1700315159	Carboxylic acids and derivatives	372-75-8
M263T288_NEG	Phenylacetyl-l-glutamine	4.807	263.081	1689505324	Carboxylic acids and derivatives	28047-15-6
M111T135_POS	1-acetylimidazole	2.25	111.056	1689027166	Azoles	-
M90T492_POS	Alanine	8.199	90.0571	1688806248	Carboxylic acids and derivatives	302-72-7
M152T70_NEG	L-cysteinesulfinic acid	1.169	152.002	1681525603	Carboxylic acids and derivatives	1115-65-7
M244T209_POS	Agomelatine	3.478	244.123	1680721564	Carboxylic acids and derivatives	138112-76-2
M279T33_NEG	Val-Tyr	0.557	279.127	1680000425	Carboxylic acids and derivatives	3061-91-4
M87T520_1_POS	Diacetyl	8.664	87.0458	1679610208	Organooxygen compounds	431-03-8
M149T127_POS	3,4-dihydrocoumarin	2.11	149.071	1666397841	3,4-dihydrocoumarins	119-84-6
M210T172_NEG	Phosphocreatine	2.864	210.026	1655052704	Carboxylic acids and derivatives	1967-07-02
M328T50_POS	N,n-dimethylsphingosine	0.837	328.321	1632304080	Organonitrogen compounds	122314-67-4
M268T324_POS	N-Acetyl-L-tyrosine	5.402	268.05	1608847842	Carboxylic acids and derivatives	537-55-3
M179T171_POS	1,2-dimethoxy-4-(2-propenyl)benzene	2.85	179.118	1606194091	Benzene and substituted derivatives	93-15-2
M183T438_POS	Harmane	7.302	183.116	1597298060	Harmala alkaloids	486-84-0
M109T84_NEG	Pyrocatechol	1.402	109.004	1593232338	Phenols	120-80-9
M146T160_POS	4-hydroxyquinoline	2.67	146.06	1588577577	Quinolines and derivatives	-
M277T82_NEG	Linolenic acid	1.361	277.218	1584590181	Fatty Acyls	463-40-1
M219T271_NEG	5-Hydroxytryptophan	4.512	219.066	1573354701	Indoles and derivatives	4350-09-08
M285T123_POS	4-androsten-11.beta.-ol-3,17-dione	2.047	285.181	1560358689	Oxazinanes	382-44-5
M255T291_NEG	Pterostilbene	4.844	255.124	1514537595	Stilbenes	-
M160T177_POS	Pregabalin	2.952	160.133	1512833821	Carboxylic acids and derivatives	-
M170T307_NEG	N-acetyl-l-glutamate	5.11	170.023	1508897087	Carboxylic acids and derivatives	1188-37-0
M101T203_NEG	Valeric acid	3.388	101.06	1505691808	Fatty Acyls	109-52-4
M141T90_NEG	2-mercaptoethanesulfonic acid	1.504	140.986	1501409307	Organic sulfonic acids and derivatives	3375-50-6
M201T215_POS	Tetrahydrozoline	3.579	201.127	1496350260	Tetralins	-
M161T563_2_NEG	.beta.-d-glucose	9.379	161.045	1495262942	Organooxygen compounds	492-61-5
M137T78_NEG	3-hydroxybenzoic acid	1.3	137.024	1493989299	Benzene and substituted derivatives	1999-06-09
M360T513_POS	Trehalose	8.545	360.155	1473877334	Organooxygen compounds	99-20-7
M183T361_2_NEG	Sebacic acid	6.013	183.102	1449040491	Fatty Acyls	111-20-6
M310T289_POS	Butorphanol	4.822	310.233	1444417890	Phenanthrenes and derivatives	58786-99-5
M231T131_NEG	Costunolide	2.189	231.139	1443381884	Prenol lipids	553-21-9
M159T136_NEG	2,2-dimethylglutaric acid	2.274	159.066	1438264766	Fatty Acyls	-
M266T573_2_POS	Acridine orange	9.55	266.163	1435848194	Quinolines and derivatives	-
M169T252_NEG	Ethyl gallate	4.203	169.014	1428215690	Benzene and substituted derivatives	831-61-8
M129T244_NEG	Citraconic acid	4.071	129.019	1423890909	Fatty Acyls	498-24-8
M208T385_POS	Terbutaline	6.415	208.148	1421378840	Phenols	23031-25-6
M158T206_POS	.alpha.-methyltryptamine	3.434	158.121	1420131951	Indoles and derivatives	-
M146T521_POS	Acetylcholine	8.688	146.12	1387771037	Organonitrogen compounds	51-84-3
M140T235_POS	Tropinone	3.915	140.11	1385761066	Tropane alkaloids	-
M105T410_POS	Choline	6.834	105.111	1383819487	Organic sulfuric acids and derivatives	-
M313T433_NEG	Wedelolactone	7.21	313.027	1379980113	Isoflavonoids	-
M227T98_NEG	Myristic acid	1.626	227.202	1373812401	Fatty Acyls	544-63-8
M113T416_NEG	D-galacturonic acid	6.937	113.024	1350326881	Organooxygen compounds	-
M246T727_POS	Tramadol	12.111	246.184	1349376991	Phenol ethers	-
M267T74_NEG	Inosine	1.227	267.088	1345247517	Purine nucleosides	58-63-9
M156T454_POS	Triflumuron	7.57	156.045	1329162905	Benzene and substituted derivatives	-
M132T416_POS	L-Norleucine	6.936	132.102	1324443591	Carboxylic acids and derivatives	327-57-1
M151T19_NEG	Maclurin	0.311	151.014	1322768837	Benzene and substituted derivatives	519-34-6
M293T287_NEG	Caftaric acid	4.78	293.055	1321437276	Cinnamic acids and derivatives	67879-58-7
M203T639_POS	Ng,ng-dimethyl-l-arginine	10.652	203.153	1308578404	Carboxylic acids and derivatives	30315-93-6
M144T322_POS	3-(2-hydroxyethyl)indole	5.373	144.084	1297498564	Indoles and derivatives	526-55-6
M294T460_NEG	Prunasin	7.666	294.12	1292394326	Organooxygen compounds	138-53-4
M342T538_POS	Clethodim	8.964	342.144	1285056138	Organooxygen compounds	-
M179T196_NEG	Neochlorogenic acid	3.259	179.036	1284012232	Organooxygen compounds	-
M310T437_POS	N-acetylneuraminic acid	7.275	310.134	1281425100	Organooxygen compounds	-
M301T293_POS	Adrenosterone	4.891	301.197	1270951748	Steroids and steroid derivatives	382-45-6
M139T288_POS	Sebacic acid	4.804	139.126	1263634586	Fatty Acyls	111-20-6
M152T409_POS	Ganciclovir	6.81	152.06	1248088065	Imidazopyrimidines	82410-32-0
M164T157_POS	1-deoxynojirimycin	2.625	164.093	1247136109	Piperidines	19130-96-2
M180T47_NEG	Glufosinate	0.789	180.035	1241127181	Carboxylic acids and derivatives	-
M125T181_NEG	2,4-dichlorophenol	3.024	124.999	1239218578	Benzene and substituted derivatives	120-83-2
M195T20_2_POS	Acetylvanillin	0.33	195.088	1238028642	Phenol esters	881-68-5
M130T304_POS	Diisopropylethylamine	5.067	130.162	1237026435	Organonitrogen compounds	-
M282T408_NEG	His-Lys	6.807	282.085	1226609427	Carboxylic acids and derivatives	-
M158T59_POS	Hyocholic acid	0.982	158.155	1224725007	Steroids and steroid derivatives	39016-49-4
M328T437_POS	Naloxone	7.275	328.145	1224722043	Phenanthrenes and derivatives	465-65-6
M159T213_POS	1,5-diaminonaphthalene	3.546	159.095	1204503679	Naphthalenes	-
M267T291_POS	14,15-epoxy-5z,8z,11z-eicosatrienoic acid	4.842	267.212	1203874067	Fatty Acyls	81276-03-1
M184T267_POS	Phosphorylcholine	4.457	184.075	1203142498	Organonitrogen compounds	3616-04-04
M88T523_2_NEG	Alanine	8.725	88.0396	1191786285	Carboxylic acids and derivatives	302-72-7
M632T511_NEG	3'-sialyllactose	8.51	632.205	1188850841	Organooxygen compounds	35890-38-1
M329T252_NEG	11beta-hydroxyprogesterone	4.203	329.234	1187521914	Steroids and steroid derivatives	-
M198T501_2_POS	P-aminoazobenzene	8.358	198.127	1187231296	Azobenzenes	-
M135T464_1_NEG	L-threonate	7.74	135.029	1181431804	Organooxygen compounds	-
M155T947_NEG	4-chlorobenzoic acid	15.784	155.001	1169825231	Benzene and substituted derivatives	-
M84T536_POS	4-aminoimidazole	8.928	84.0461	1168705658	Azoles	4919-03-03
M307T534_2_NEG	Rutinose	8.895	307.115	1161315689	Organooxygen compounds	-
M250T248_POS	Aminoglutethimide	4.142	250.133	1160553875	Benzene and substituted derivatives	125-84-8
M209T222_POS	Genipin	3.7	209.096	1153629000	Prenol lipids	6902-77-8
M326T147_POS	Bisoprolol	2.455	326.217	1140503425	Benzene and substituted derivatives	66722-44-9
M149T483_NEG	D-lyxose	8.054	149.045	1130761176	Organooxygen compounds	9000-69-5
M188T300_NEG	Kynurenic acid	4.992	188.035	1127770586	Quinolines and derivatives	492-27-3
M293T535_NEG	10-formyl-7,8-dihydrofolic acid	8.919	293.1	1127100979	Pteridines and derivatives	-
M482T50_POS	1-hexadecyl-sn-glycero-3-phosphocholine	0.833	482.368	1109899777	Glycerophospholipids	17364-16-8
M187T494_NEG	Azelaic acid	8.233	187.108	1106474713	Fatty Acyls	123-99-9
M271T286_POS	Testosterone	4.774	271.222	1098073887	Steroids and steroid derivatives	651-45-6
M125T118_POS	Fenpropathrin	1.963	125.108	1092017495	Benzene and substituted derivatives	-
M235T280_POS	Polygodial	4.667	235.185	1091238830	Organic oxides	-
M175T211_NEG	3-isopropylmalate	3.515	175.061	1090388695	Fatty Acyls	126576-14-5
M407T290_NEG	Cholic acid	4.835	407.292	1084914548	Steroids and steroid derivatives	81-25-4
M261T303_NEG	5-fluorouridine	5.049	261.041	1078282699	Pyrimidine nucleosides	-
M215T415_NEG	D-(+)-galactose	6.915	215.012	1077965170	Organooxygen compounds	3646-73-9
M251T129_2_NEG	Deoxyinosine	2.148	251.093	1068049610	Purine nucleosides	890-38-0
M221T496_NEG	Melibiose	8.266	221.067	1062768097	Organooxygen compounds	13299-20-2
M152T372_POS	His-Lys	6.2	152.06	1058648876	Carboxylic acids and derivatives	-
M197T64_NEG	4,6-dinitro-o-cresol	1.072	197.009	1052669962	Phenols	-
M290T185_POS	Fingolimod	3.087	290.269	1042128500	Organonitrogen compounds	-
M179T305_POS	Conessine	5.09	179.158	1040217994	Steroids and steroid derivatives	-
M121T258_NEG	Benzoic acid	4.305	121.029	1040125324	Benzene and substituted derivatives	-
M255T50_POS	16-hydroxyhexadecanoic acid	0.833	255.232	1030290754	Fatty Acyls	506-13-8
M321T433_NEG	Thymidine 5'-monophosphate	7.21	321.068	1029940497	Pyrimidine nucleotides	365-07-1
M240T410_POS	Isoetharine	6.835	240.182	1028533895	Phenols	530-08-5
M147T240_NEG	Itaconic acid	3.994	147.011	1023241701	Fatty Acyls	97-65-4
M210T330_NEG	Milrinone	5.497	210.077	1018304985	Pyridines and derivatives	78415-72-2
M153T35_NEG	2,3-dihydroxybenzoic acid	0.589	153.019	1009939804	Benzene and substituted derivatives	303-38-8
M129T143_NEG	Mesaconic acid	2.38	129.019	1007937713	Fatty Acyls	498-24-8
M248T223_NEG	Lys-Cys	3.72	248.093	1007481928	Carboxylic acids and derivatives	106325-92-2
M151T363_NEG	3,4-dihydroxyacetophenone	6.055	151.061	1005729762	Organooxygen compounds	1197-09-7
M241T373_POS	Cannabinol	6.214	241.123	1005428273	Benzopyrans	-
M174T532_NEG	L-citrulline	8.872	174.088	1001794155	Carboxylic acids and derivatives	372-75-8
M179T84_NEG	Chorismic acid	1.402	179.035	9.99859e+08	Carboxylic acids and derivatives	617-12-9
M280T300_POS	Doxepin	5.001	280.186	9.99086e+08	Benzoxepines	1668-19-5
M257T326_NEG	6-phosphogluconic acid	5.433	257.013	9.98576e+08	Organooxygen compounds	921-62-0
M184T435_NEG	Phosphoserine	7.242	184.01	9.90687e+08	Carboxylic acids and derivatives	17885-08-4
M243T392_NEG	Pseudouridine	6.537	243.062	989515674	Nucleoside and nucleotide analogues	1445-07-4
M253T298_POS	Oxandrolone	4.97	253.196	9.86772e+08	Steroids and steroid derivatives	53-39-4
M116T300_NEG	DL-valine	4.992	116.05	9.8645e+08	Carboxylic acids and derivatives	-
M214T328_NEG	Kinetin	5.464	214.072	9.83715e+08	Imidazopyrimidines	525-79-1
M171T50_POS	N8-acetylspermidine	0.833	171.138	9.78304e+08	Carboximidic acids and derivatives	13431-24-8
M359T400_NEG	Rosmarinate	6.671	359.076	976822636	Cinnamic acids and derivatives	-
M415T205_NEG	Arenobufagin	3.424	415.226	9.75633e+08	Steroids and steroid derivatives	-
M125T176_NEG	Thymine	2.926	125.035	9.73178e+08	Diazines	65-71-4
M131T519_NEG	DL-asparagine	8.655	131.046	9.72545e+08	Carboxylic acids and derivatives	-
M199T301_NEG	Harmalol	5.011	199.097	9.72356e+08	Harmala alkaloids	525-57-5
M151T222_NEG	Xanthine	3.699	151.014	9.68855e+08	Imidazopyrimidines	69-89-6
M183T173_NEG	2,4-dinitrophenol	2.883	183.006	9.63923e+08	Phenols	-
M154T140_POS	4,6-diamino-5-formamidopyrimidine	2.339	154.05	9.6137e+08	Diazines	5122-36-1
M137T329_NEG	Salicylic acid	5.481	137.024	959582399	Benzene and substituted derivatives	-
M293T572_POS	Coumatetralyl	9.536	293.138	9.5885e+08	Coumarins and derivatives	-
M158T479_NEG	Ureidosuccinic acid	7.976	157.993	9.5373e+08	Carboxylic acids and derivatives	13184-27-5
M175T136_POS	Edaravone	2.261	175.087	9.53385e+08	Azolines	-
M397T32_NEG	Mitragynine	0.527	397.227	9.42912e+08	Benzene and substituted derivatives	6202-22-8
M211T114_POS	Altretamine	1.896	211.18	941733376	Organonitrogen compounds	645-05-6
M130T455_2_NEG	Norleucine	7.584	130.087	9.36736e+08	Carboxylic acids and derivatives	-
M155T396_2_NEG	Shikimate	6.593	155.034	9.31345e+08	Organooxygen compounds	138-59-0
M295T450_NEG	Geranyl diphosphate	7.505	295.034	9.30882e+08	Fatty Acyls	68705-63-5
M137T77_NEG	Sesamol	1.285	137.01	9.3087e+08	Benzodioxoles	533-31-3
M215T440_NEG	Methoxsalen	7.328	215.033	9.24696e+08	Coumarins and derivatives	298-81-7
M232T355_POS	4-(methylnitrosamino)-1-(3-pyridyl)-1-butanol	5.921	232.122	9.22228e+08	Pyridines and derivatives	76014-81-8
M140T57_POS	Anisodamine	0.956	140.107	9.09653e+08	Tropane alkaloids	-
M257T536_1_POS	Huperzine b	8.928	257.153	9.0926e+08	Phenanthrolines	-
M173T583_1_NEG	Cis-aconitate	9.712	173.009	9.09166e+08	Carboxylic acids and derivatives	585-84-2
M187T460_NEG	Ile-thr	7.666	187.072	9.08695e+08	Carboxylic acids and derivatives	-
M221T225_NEG	Flavone	3.745	221.082	9.07609e+08	Flavonoids	525-82-6
M233T236_NEG	Xanthohumol	3.927	233.082	9.07181e+08	Linear 1,3-diarylpropanoids	6754-58-1
M297T292_NEG	Enterolactone	4.863	297.123	9.0512e+08	Furanoid lignans	185254-87-9
M390T131_POS	N-octanoylsphingosine	2.184	390.357	8.95777e+08	Sphingolipids	-
M1007T570_NEG	Raffinose	9.505	1007.33	8.90258e+08	Organooxygen compounds	512-69-6
M349T76_2_POS	Nervonic acid	1.268	349.357	8.86974e+08	Fatty Acyls	-
M301T134_NEG	Morin	2.232	301.057	8.86134e+08	Flavonoids	480-16-0
M197T153_POS	Dethiobiotin	2.552	197.129	8.85008e+08	Fatty Acyls	533-48-2
M182T57_NEG	Saccharin	0.956	182.009	8.7538e+08	Benzothiazoles	128-44-9
M171T388_NEG	3-dehydroquinic acid	6.472	171.015	8.74817e+08	Hydroxy acids and derivatives	10534-44-8
M381T290_NEG	Farnesyl pyrophosphate	4.825	381.133	8.72818e+08	Prenol lipids	13058-04-3
M291T546_POS	Argininosuccinic acid	9.102	291.123	8.70682e+08	Carboxylic acids and derivatives	2387-71-5
M225T214_NEG	2-hydroxypalmitic acid	3.568	225.222	8.67163e+08	Fatty Acyls	16452-52-1
M289T93_NEG	Argininosuccinic acid	1.554	288.991	8.60997e+08	Carboxylic acids and derivatives	2387-71-5
M85T97_NEG	1,4-butynediol	1.617	85.0287	8.5813e+08	Organooxygen compounds	-
M248T212_POS	Meperidine	3.537	248.154	854599228	Piperidines	57-42-1
M165T442_POS	Hydroxyphenyllactic acid	7.366	165.056	8.52253e+08	Phenylpropanoic acids	306-23-0
M187T120_POS	Pro-Ala	1.993	187.123	8.50061e+08	Carboxylic acids and derivatives	-
M132T540_NEG	D-aspartic acid	9.002	132.03	8.447e+08	Carboxylic acids and derivatives	1783-96-6
M267T280_NEG	Formononetin	4.665	267.109	8.44557e+08	Isoflavonoids	485-72-3
M156T519_POS	Histidine	8.652	156.079	8.37772e+08	Carboxylic acids and derivatives	71-00-1
M169T210_POS	Perillaldehyde	3.502	169.109	8.37246e+08	Prenol lipids	2111-75-3
M231T430_POS	Pindolol	7.169	231.165	8.24139e+08	Indoles and derivatives	13523-86-9
M253T392_2_POS	Estriol	6.53	253.196	8.23895e+08	Steroids and steroid derivatives	547-81-9
M182T329_NEG	4-pyridoxic acid	5.481	182.046	8.17995e+08	Pyridines and derivatives	82-82-6
M171T49_1_POS	O-phenylphenol	0.814	171.102	8.10633e+08	Benzene and substituted derivatives	90-43-7
M251T143_POS	Methaqualone	2.378	251.139	808464652	Diazanaphthalenes	-
M227T251_NEG	Traumatic Acid	4.184	227.129	8.07498e+08	Fatty Acyls	6402-36-4
M383T36_NEG	Isorhynchophylline	0.604	383.19	8.04474e+08	Indolizidines	-
M154T352_NEG	Histidine	5.863	154.087	8.03559e+08	Carboxylic acids and derivatives	71-00-1
M230T211_POS	Propazine	3.513	230.14	8.01482e+08	Triazines	-
M211T208_2_NEG	N-propyl gallate	3.47	211.061	8.00857e+08	Benzene and substituted derivatives	121-79-9
M241T521_POS	Pheniramine	8.677	241.158	7.98264e+08	Pyridines and derivatives	86-21-5
M253T72_NEG	Cis-9-palmitoleic acid	1.201	253.218	7.97046e+08	Fatty Acyls	373-49-9
M356T118_POS	Arachidoyl ethanolamide	1.965	356.352	7.93654e+08	Organonitrogen compounds	-
M333T640_POS	Gibberellin a4	10.664	333.17	7.93424e+08	Prenol lipids	-
M155T127_NEG	2-propylglutaric acid	2.124	155.071	7.92037e+08	Fatty Acyls	-
M117T211_NEG	Methylmalonic acid	3.524	117.018	7.85599e+08	Carboxylic acids and derivatives	516-05-2
M118T395_POS	Indole	6.589	118.068	7.81846e+08	Heteroaromatic compounds	109-97-7
M257T285_NEG	Isochlorogenic acid b	4.752	257.078	7.76635e+08	Organooxygen compounds	-
M143T307_NEG	Lactose	5.11	143.034	7.74394e+08	Organooxygen compounds	5965-66-2
M473T37_NEG	Amastatin	0.616	473.283	7.69426e+08	Peptidomimetics	-
M178T277_1_POS	N-nitrosonornicotine	4.624	178.074	7.68246e+08	Pyridines and derivatives	16543-55-8
M161T675_NEG	7-hydroxycoumarin	11.257	161.012	7.66196e+08	Coumarins and derivatives	93-35-6
M132T285_POS	6-aminocaproic acid	4.752	132.105	7.56939e+08	Fatty Acyls	60-32-2
M187T408_POS	L-tryptophanamide	6.798	187.111	751428807	Indoles and derivatives	20696-57-5
M179T430_NEG	D-fructose	7.167	179.082	7.42554e+08	Organooxygen compounds	53188-23-1
M342T51_POS	Lactose	0.854	342.3	740040003	Organooxygen compounds	5965-66-2
M99T529_NEG	Trans-2,3-dimethylacrylic acid	8.81	99.008	7.39366e+08	Fatty Acyls	80-59-1
M131T532_NEG	D-ornithine	8.872	131.082	7.33215e+08	Carboxylic acids and derivatives	348-66-3
M163T158_POS	Nicotine	2.64	163.123	7.31872e+08	Pyridines and derivatives	1954-11-05
M284T544_POS	Lys-His	9.064	284.165	7.22967e+08	Carboxylic acids and derivatives	35170-01-5
M181T325_NEG	Dulcitol	5.416	181.087	7.19285e+08	Organooxygen compounds	488-45-9
M109T270_POS	3-methyl-l-histidine	4.496	109.078	7.13221e+08	Carboxylic acids and derivatives	368-16-1
M215T442_NEG	Pro-Thr	7.369	215.104	7.13219e+08	Carboxylic acids and derivatives	-
M281T225_POS	Withaferin a	3.743	281.155	7.12066e+08	Steroids and steroid derivatives	-
M421T487_NEG	.alpha.,.alpha.'-trehalose 6-phosphate	8.114	421.076	7.0999e+08	Organooxygen compounds	4484-88-2
M326T437_NEG	6-acetylmorphine	7.283	326.125	7.0984e+08	Morphinans	2784-73-8
M608T272_POS	Lasalocid	4.527	608.396	707258992	Prenol lipids	-
M146T406_POS	Heptaminol	6.774	146.132	7.01059e+08	Organooxygen compounds	-
M93T329_NEG	Phenol	5.481	93.0337	6.99813e+08	Phenols	87-66-1
M251T217_1_NEG	Genistein	3.62	251.056	6.93583e+08	Isoflavonoids	446-72-0
M229T370_2_NEG	Dehydrocostus lactone	6.165	229.119	6.9352e+08	Prenol lipids	-
M150T272_POS	3-methyladenine	4.527	150.08	689132913	Imidazopyrimidines	5142-23-4
M247T230_2_NEG	Atractylenolide iii	3.836	247.134	6.82995e+08	Prenol lipids	-
M166T261_POS	Arg-Arg	4.355	166.101	6.82992e+08	Carboxylic acids and derivatives	15483-27-9
M204T320_NEG	5-methoxyindoleacetate	5.327	204.067	6.80861e+08	Indoles and derivatives	3471-31-6
M250T523_NEG	Deoxyadenosine	8.725	250.093	6.79295e+08	Purine nucleosides	958-09-8
M288T533_POS	Cyproheptadine	8.889	288.196	6.75292e+08	Benzene and substituted derivatives	961-71-7
M221T563_NEG	Palatinose	9.379	221.067	6.64292e+08	Organooxygen compounds	-
M243T284_1_NEG	Piceatannol	4.731	243.064	6.64144e+08	Stilbenes	-
M265T535_NEG	Bisphenol af	8.919	265.057	6.63257e+08	Benzene and substituted derivatives	-
M372T206_POS	Crystal violet	3.434	372.266	6.57271e+08	Benzene and substituted derivatives	14426-25-6
M235T223_NEG	Ala-phe	3.712	235.098	656046282	Carboxylic acids and derivatives	3061-90-3
M198T211_POS	Metanephrine	3.51	198.116	6.55895e+08	Phenols	5001-33-2
M166T327_POS	Benzocaine	5.447	166.063	6.55178e+08	Benzene and substituted derivatives	1994-09-07
M144T295_POS	Ala-Ala	4.922	144.084	6.54476e+08	Carboxylic acids and derivatives	-
M164T205_NEG	Formylanthranilic acid	3.414	164.035	6.49889e+08	Benzene and substituted derivatives	3342-77-6
M179T516_NEG	Mannose	8.594	179.056	6.4315e+08	Organooxygen compounds	3458-28-4
M167T86_NEG	Vanillic acid	1.431	167.035	6.37012e+08	Benzene and substituted derivatives	3943-74-6
M154T501_POS	Gabapentin	8.358	154.137	6.34753e+08	Carboxylic acids and derivatives	60142-96-3
M437T230_NEG	Chenodeoxycholate	3.832	437.268	6.31247e+08	Steroids and steroid derivatives	474-25-9
M301T169_POS	5-nitro-2-(3-phenylpropylamino)benzoic acid	2.823	301.118	6.30889e+08	Benzene and substituted derivatives	-
M140T273_POS	3-amino-2,3-dihydrobenzoic acid	4.547	140.085	6.3087e+08	Carboxylic acids and derivatives	-
M160T281_POS	Betonicine	4.681	160.103	6.25467e+08	Carboxylic acids and derivatives	515-25-3
M118T529_NEG	Aminomalonic acid	8.81	118.022	6.24873e+08	Carboxylic acids and derivatives	1068-84-4
M168T118_POS	Carbazole	1.973	168.066	6.24092e+08	Indoles and derivatives	-
M161T261_NEG	5-hydroxylysine	4.349	161.081	623771188	Carboxylic acids and derivatives	-
M133T518_POS	DL-asparagine	8.628	133.063	6.23058e+08	Carboxylic acids and derivatives	-
M729T47_POS	1-palmitoyl-2-myristoyl-sn-glycero-3-phosphocholine	0.791	728.515	6.19826e+08	Glycerophospholipids	-
M433T384_NEG	11-(dansylamino)undecanoic acid	6.408	433.237	6.1759e+08	Naphthalenes	-
M319T665_POS	His-Tyr	11.083	319.154	6.1439e+08	Carboxylic acids and derivatives	35979-00-1
M219T65_POS	Pterosin b	1.084	219.149	6.09143e+08	Indanes	34175-96-7
M175T208_POS	L-theanine	3.463	175.111	6.08527e+08	Carboxylic acids and derivatives	3081-61-6
M174T533_NEG	Indoleacetic acid	8.882	174.041	6.08175e+08	Indoles and derivatives	87-51-4
M294T465_POS	Anastrozole	7.744	294.173	6.07588e+08	Benzene and substituted derivatives	120511-73-1
M159T332_NEG	2-oxoadipic acid	5.532	159.014	6.06351e+08	Keto acids and derivatives	3184-35-8
M256T461_NEG	N-acetyl-d-glucosamine	7.676	256.068	6.05661e+08	Organooxygen compounds	-
M231T157_POS	Ile-Val	2.618	231.149	6.04377e+08	Carboxylic acids and derivatives	-
M149T354_POS	Cuminaldehyde	5.897	149.11	6.03285e+08	Prenol lipids	122-03-2
M204T396_NEG	Indolelactic acid	6.593	204.086	6.01923e+08	Indoles and derivatives	7417-65-4
M247T45_NEG	Pyridoxamine 5-phosphate	0.755	247.063	6.01116e+08	Pyridines and derivatives	529-96-4
M285T283_NEG	His-Met	4.709	285.075	5.99886e+08	Carboxylic acids and derivatives	2488-11-01
M213T364_2_POS	O-tolidine	6.07	213.127	5.99042e+08	Benzene and substituted derivatives	-
M317T383_POS	Cafestol	6.377	317.192	597358016	Naphthofurans	469-83-0
M74T435_NEG	Glycine	7.243	74.0239	5.9701e+08	Carboxylic acids and derivatives	56-40-6
M249T251_NEG	Gemfibrozil	4.184	249.15	595812689	Phenol ethers	25812-30-0
M252T285_POS	Deoxyadenosine	4.755	252.114	5.92661e+08	Purine nucleosides	958-09-8
M245T310_1_NEG	Benzophenone-2	5.163	245.044	5.92131e+08	Benzene and substituted derivatives	-
M211T29_NEG	Nicotinate d-ribonucleotide	0.484	211.025	5.91865e+08	Pyridine nucleotides	321-02-8
M373T77_NEG	Isodeoxycholic acid	1.289	373.26	5.89155e+08	Steroids and steroid derivatives	566-17-6
M150T293_2_POS	Triethanolamine	4.891	150.115	5.83974e+08	Organonitrogen compounds	102-71-6
M209T105_POS	Methyl dihydrojasmonate	1.747	209.165	5.80221e+08	Fatty Acyls	24851-98-7
M103T395_POS	Phenylacetaldehyde	6.589	103.057	5.78822e+08	Benzene and substituted derivatives	6314-97-2
M138T305_NEG	6-hydroxynicotinic acid	5.09	138.019	5.78656e+08	Pyridines and derivatives	5006-66-6
M149T396_NEG	P-coumaryl alcohol	6.593	149.045	5.77661e+08	Cinnamyl alcohols	20649-40-5
M601T566_NEG	N-acetyl-d-glucosamine 6-phosphate	9.427	601.13	5.756e+08	Organooxygen compounds	73495-11-1
M120T282_1_POS	L-homoserine	4.708	120.058	5.74373e+08	Carboxylic acids and derivatives	672-15-1
M160T378_NEG	Indole-3-carboxylic acid	6.299	160.061	5.7376e+08	Indoles and derivatives	771-50-6
M265T213_NEG	Dapsone	3.555	265.057	5.72416e+08	Benzene and substituted derivatives	80-08-0
M150T373_NEG	2-hydroxyacetanilide	6.215	150.042	5.71073e+08	Benzene and substituted derivatives	614-80-2
M220T967_NEG	Isoetharine	16.123	220.147	5.70745e+08	Phenols	530-08-5
M207T89_POS	Acetyleugenol	1.484	207.124	5.69353e+08	Phenol esters	93-28-7
M105T313_2_POS	4-methylbenzyl alcohol	5.22	105.072	566526357	Benzene and substituted derivatives	589-18-4
M221T463_NEG	Isomaltose	7.709	221.067	5.64539e+08	Organooxygen compounds	37169-69-0
M209T248_POS	2,4,7,9-tetramethyl-5-decyne-4,7-diol	4.142	209.169	5.64513e+08	Organooxygen compounds	-
M147T396_NEG	DL-phenylalanine	6.603	147.045	5.61401e+08	Carboxylic acids and derivatives	-
M212T126_NEG	Kainic acid	2.105	212.093	5.60708e+08	Carboxylic acids and derivatives	-
M206T198_NEG	Isofraxidin	3.297	206.046	5.59249e+08	Coumarins and derivatives	-
M216T493_NEG	Ala-Gln	8.22	216.087	5.53827e+08	Carboxylic acids and derivatives	-
M176T654_POS	7-amino-4-methylcoumarin	10.908	176.071	5.52943e+08	Coumarins and derivatives	-
M179T380_NEG	Fructose	6.338	179.056	5.51035e+08	Organooxygen compounds	53188-23-1
M269T484_POS	Isopentenyl pyrophosphate	8.074	268.987	5.48979e+08	Prenol lipids	358-71-4
M111T205_2_NEG	Uracil	3.414	111.044	5.47886e+08	Diazines	66-22-8
M272T407_NEG	Glutathione, oxidized	6.784	272.099	5.47168e+08	Carboxylic acids and derivatives	15718-51-1
M306T396_NEG	Glutathione	6.603	306.084	5.46089e+08	Carboxylic acids and derivatives	-
M267T382_POS	Lynestrenol	6.366	267.212	5.45563e+08	Steroids and steroid derivatives	-
M405T400_NEG	Shanzhiside methyl ester	6.671	405.089	5.44324e+08	Prenol lipids	-
M257T450_NEG	Gamma-l-glutamyl-l-glutamic acid	7.505	257.078	535025933	Carboxylic acids and derivatives	1116-22-9
M175T218_NEG	Serotonin	3.637	175.112	5.26571e+08	Indoles and derivatives	50-67-9
M189T494_1_POS	Ne-acetyllysine	8.227	189.127	5.26331e+08	Carboxylic acids and derivatives	692-04-6
M144T502_2_NEG	G-guanidinobutyrate	8.36	144.077	5.25779e+08	Carboxylic acids and derivatives	463-00-3
M409T262_POS	Echinocystic acid	4.364	409.35	5.2455e+08	Prenol lipids	-
M122T363_2_NEG	Picolinic acid	6.055	122.024	5.23685e+08	Pyridines and derivatives	98-98-6
M146T395_POS	Miglitol	6.589	146.063	5.20519e+08	Piperidines	72432-03-2
M183T192_NEG	Methyl gallate	3.199	183.006	5.14416e+08	Benzene and substituted derivatives	-
M226T451_NEG	2,4,6-trinitrotoluene	7.517	226.012	5.13956e+08	Benzene and substituted derivatives	-
M143T416_NEG	D-turanose	6.937	143.034	5.08813e+08	Fatty Acyls	547-25-1
M251T355_NEG	Ala-Tyr	5.919	251.114	5.07277e+08	Carboxylic acids and derivatives	-
M309T542_NEG	D-ribulose 1,5-bisphosphate	9.037	308.992	5.06954e+08	Organooxygen compounds	-
M103T390_NEG	3-hydroxybutyric acid	6.497	103.039	5.06351e+08	Hydroxy acids and derivatives	6168-83-8
M342T400_POS	Naltrexone	6.663	342.146	5.0492e+08	Phenanthrenes and derivatives	16590-41-3
M291T119_NEG	Prostaglandin f2.beta.	1.979	291.197	5.04395e+08	Fatty Acyls	4510-16-1
M130T281_POS	O-acetyl-l-serine	4.681	130.068	5.03571e+08	Carboxylic acids and derivatives	5147-00-2
M166T329_1_NEG	Guanidinoethyl sulfonate	5.489	166.017	5.0071e+08	Organic sulfonic acids and derivatives	543-18-0
M217T514_POS	Pro-Thr	8.575	217.133	4.99517e+08	Carboxylic acids and derivatives	-
M171T222_2_NEG	.beta.-glycerophosphate	3.695	171.102	499450692	Glycerophospholipids	17181-54-3
M253T278_NEG	Chrysin	4.637	253.072	498515192	Flavonoids	480-40-0
M113T457_NEG	Diallyl sulfide	7.619	113.024	4.97322e+08	Allyl sulfur compounds	592-88-1
M287T274_POS	21-deoxycortisol	4.567	287.202	4.95769e+08	Steroids and steroid derivatives	641-77-0
M405T292_1_NEG	Lariciresinol	4.872	405.155	4.95366e+08	Furanoid lignans	-
M253T175_POS	Quinidine	2.914	253.155	4.93572e+08	Cinchona alkaloids	56-54-2
M197T505_POS	Indole-3-acetamide	8.411	197.093	4.92872e+08	Indoles and derivatives	879-37-8
M381T515_POS	Sulfasalazine	8.578	381.085	4.92666e+08	Azobenzenes	599-79-1
M237T277_NEG	3-hydroxyflavone	4.62	237.062	4.91862e+08	Flavonoids	577-85-5
M527T568_POS	Maltotriose	9.464	527.166	4.89727e+08	Organooxygen compounds	6118-87-2
M428T634_POS	Dixyrazine	10.563	428.218	487992985	Benzothiazines	-
M130T456_POS	L-pipecolic acid	7.602	130.089	4.85794e+08	Carboxylic acids and derivatives	3105-95-1
M141T150_NEG	Ectoine	2.505	141.092	4.84412e+08	Carboxylic acids and derivatives	96702-03-3
M465T31_NEG	Cholesteryl sulfate	0.51	465.305	4.83932e+08	Steroids and steroid derivatives	1256-86-6
M227T494_POS	D-tryptophan	8.227	227.084	4.83361e+08	Indoles and derivatives	153-94-6
M380T414_NEG	Sinefungin	6.895	380.157	4.75591e+08	5'-deoxyribonucleosides	-
M226T570_POS	Prometon	9.5	226.158	4.73017e+08	Triazines	-
M199T50_POS	Valerenic acid	0.833	199.169	4.72166e+08	Prenol lipids	3569-10-06
M259T535_POS	Gamma-l-glutamyl-l-glutamic acid	8.915	259.096	4.71593e+08	Carboxylic acids and derivatives	1116-22-9
M180T55_NEG	3-amino-3-(4-hydroxyphenyl)propionate	0.914	179.989	4.71148e+08	Carboxylic acids and derivatives	-
M498T53_POS	Crustecdysone	0.885	498.363	468010111	Steroids and steroid derivatives	-
M338T540_POS	Tyr-Arg	8.998	338.161	4.63466e+08	Carboxylic acids and derivatives	-
M289T486_NEG	Sedoheptulose 7-phosphate	8.103	289.034	4.61286e+08	Organooxygen compounds	-
M214T179_POS	Kainic acid	2.986	214.107	4.60707e+08	Carboxylic acids and derivatives	-
M426T53_POS	Jervine	0.875	426.306	459355223	Steroids and steroid derivatives	-
M243T561_POS	Primaquine	9.354	243.138	4.59057e+08	Quinolines and derivatives	90-34-6
M115T95_NEG	Maleic acid	1.576	115.003	4.57637e+08	Carboxylic acids and derivatives	-
M183T222_1_NEG	Thiouric acid	3.699	182.989	4.51539e+08	Imidazopyrimidines	-
M288T76_POS	Octanoylcarnitine	1.268	288.207	4.50517e+08	Fatty Acyls	25243-95-2
M287T389_POS	Androstendione	6.481	287.181	4.49393e+08	Steroids and steroid derivatives	1963-05-08
M222T416_NEG	N-Acetyl-L-tyrosine	6.928	222.062	4.47317e+08	Carboxylic acids and derivatives	537-55-3
M252T284_POS	Cordycepin	4.737	252.128	4.46949e+08	Purine nucleosides	-
M230T505_POS	Icaridin	8.411	230.19	4.42425e+08	Piperidines	-
M734T69_POS	Erythromycin	1.156	734.49	4.40405e+08	Organooxygen compounds	114-07-8
M321T298_NEG	Neobavaisoflavone	4.973	321.098	4.37295e+08	Isoflavonoids	-
M286T533_POS	Letrozole	8.878	286.096	4.36439e+08	Benzene and substituted derivatives	112809-51-5
M191T411_NEG	D-glucarate	6.85	191.019	4.36182e+08	Organooxygen compounds	87-73-0
M253T28_NEG	Apigeninidin	0.462	253.035	4.35841e+08	Flavonoids	-
M184T374_NEG	N-hydroxy-4-aminobiphenyl	6.227	184.061	435416468	Benzene and substituted derivatives	6810-26-0
M97T564_POS	Furfural	9.408	97.0302	4.33692e+08	Organooxygen compounds	1998-01-01
M285T347_NEG	Isosakuranetin	5.781	285.062	4.31908e+08	Flavonoids	-
M161T157_NEG	Isosafrole	2.609	161.045	430435467	Benzodioxoles	-
M270T450_NEG	Dantrolene	7.505	270.047	4.26343e+08	Azolidines	7261-97-4
M290T223_POS	Asp-Arg	3.71	290.192	4.25546e+08	Carboxylic acids and derivatives	-
M139T120_NEG	Acetyl phosphate	1.995	138.971	4.20501e+08	Organic phosphoric acids and derivatives	590-54-5
M161T57_POS	Tolazoline	0.949	161.107	4.20249e+08	Benzene and substituted derivatives	59-98-3
M151T336_NEG	4-hydroxyphenylacetic acid	5.603	151.014	4.15793e+08	Phenol esters	-
M135T255_2_NEG	Glabridin	4.254	135.066	4.15157e+08	Isoflavonoids	59870-68-7
M249T278_2_NEG	Citrinin	4.628	249.098	412588085	Benzopyrans	518-75-2
M163T75_2_NEG	Trans-2-hydroxycinnamic acid	1.243	162.982	4.08893e+08	Cinnamic acids and derivatives	614-60-8
M211T284_POS	N.epsilon.-acetyl-l-lysine	4.737	211.123	4.08075e+08	Carboxylic acids and derivatives	692-04-6
M221T51_NEG	Aminomethylphosphonic acid	0.851	221.012	4.06241e+08	Organic phosphonic acids and derivatives	-
M313T227_NEG	Progesterone	3.79	313.239	4.03004e+08	Steroids and steroid derivatives	57-83-0
M282T275_2_POS	Sphingosine	4.584	282.284	4.02663e+08	Organonitrogen compounds	123-78-4
M267T66_POS	Desipramine	1.101	267.17	4.02628e+08	Benzazepines	50-47-5
M161T178_POS	Hydralazine	2.971	161.092	3.9769e+08	Diazanaphthalenes	86-54-4
M223T564_NEG	Amoxicillin	9.404	223.046	3.9613e+08	Heteroaromatic compounds	-
M209T162_NEG	5-Hydroxyferulate	2.704	209.046	3.95753e+08	Cinnamic acids and derivatives	256642-48-5
M232T404_POS	Aminophenazone	6.725	232.122	3.94847e+08	Azoles	58-15-1
M154T87_NEG	4-nitrocatechol	1.452	154.014	394779633	Phenols	3316-09-04
M75T307_NEG	Glycolate	5.11	75.0079	3.92035e+08	Carboxylic acids and derivatives	-
M267T461_NEG	3-hydroxybenzo(a)pyrene	7.676	267.076	3.91958e+08	Pyrenes	-
M427T269_NEG	Dethiobiotin	4.478	427.271	3.91082e+08	Fatty Acyls	533-48-2
M197T468_POS	Alantolactone	7.792	197.132	3.9011e+08	Prenol lipids	546-43-0
M232T256_POS	Suberylglycine	4.266	232.122	3.85579e+08	Carboxylic acids and derivatives	60317-54-6
M213T343_NEG	Harmaline	5.721	213.017	3.83624e+08	Harmala alkaloids	304-21-2
M324T439_NEG	N-glycolylneuraminic acid	7.318	324.094	3.81411e+08	Organooxygen compounds	-
M384T348_NEG	Actinonin	5.792	384.24	3.80572e+08	Carboxylic acids and derivatives	-
M395T232_NEG	Gartanin	3.873	395.135	3.78218e+08	Benzopyrans	33390-42-0
M133T300_NEG	Deoxyribose	4.992	133.05	3.78053e+08	Organooxygen compounds	-
M174T56_NEG	N-acetyl-l-aspartic acid	0.938	174.056	3.75357e+08	Carboxylic acids and derivatives	997-55-7
M242T96_POS	Mefenamic acid	1.596	242.139	3.73847e+08	Isoflavonoids	4044-00-2
M189T778_POS	N-alpha-acetyl-l-lysine	12.965	189.137	3.73213e+08	Carboxylic acids and derivatives	1946-82-3
M355T205_NEG	Conessine	3.42	355.322	3.70001e+08	Steroids and steroid derivatives	-
M211T84_POS	Jasmonic acid	1.403	211.144	3.69897e+08	Fatty Acyls	59366-47-1
M73T542_NEG	Propanoic acid	9.037	72.9923	3.68637e+08	Carboxylic acids and derivatives	1979-09-04
M227T40_NEG	Isopentenyl pyrophosphate	0.672	226.978	3.67554e+08	Prenol lipids	358-71-4
M108T185_POS	3-pyridinecarboxaldehyde	3.088	108.045	3.67447e+08	Pyridines and derivatives	-
M155T191_NEG	2'-Deoxy-D-ribose	3.175	155.033	3.66547e+08	Organooxygen compounds	533-67-5
M147T446_NEG	Trans-cinnamic acid	7.427	147.066	3.66185e+08	Cinnamic acids and derivatives	140-10-3
M91T265_NEG	Glycerol	4.408	91.0544	365342906	Organooxygen compounds	56-81-5
M222T580_POS	Carbofuran	9.664	222.137	3.65308e+08	Coumarans	1563-66-2
M171T35_NEG	Capric acid	0.583	170.975	3.65153e+08	Fatty Acyls	334-48-5
M221T264_POS	Xylazine	4.404	221.132	3.64104e+08	Benzene and substituted derivatives	-
M296T174_POS	Indican	2.906	296.135	3.64095e+08	Organooxygen compounds	487-60-5
M177T313_POS	1-benzylpiperazine	5.22	177.142	3.63635e+08	Benzene and substituted derivatives	-
M315T405_POS	Pergolide	6.751	315.197	3.6072e+08	Quinolines and derivatives	66104-22-1
M285T300_POS	2-methoxyestradiol	4.992	285.165	3.60488e+08	Steroids and steroid derivatives	362-07-2
M510T49_POS	1-o-octadecyl-sn-glyceryl-3-phosphorylcholine	0.824	510.4	3.59833e+08	Glycerophospholipids	74430-89-0
M189T885_POS	N6,N6,N6-Trimethyl-L-lysine	14.752	189.162	3.59718e+08	Carboxylic acids and derivatives	19253-88-4
M315T494_NEG	Quercetin 3'-methyl ether	8.233	315.049	358433960	Flavonoids	480-19-3
M190T147_NEG	N-acetyl-l-methionine	2.454	190.036	3.57787e+08	Carboxylic acids and derivatives	65-82-7
M130T491_NEG	Hydroxyproline	8.187	130.05	3.57573e+08	Carboxylic acids and derivatives	618-27-9
M166T123_NEG	4-hydroxyphenylglycine	2.043	166.051	3.57337e+08	Carboxylic acids and derivatives	-
M425T234_NEG	Polydatin	3.894	425.11	3.56988e+08	Stilbenes	27208-80-6
M143T470_NEG	Ethephon	7.841	142.975	3.56716e+08	Organic phosphonic acids and derivatives	-
M211T328_POS	10-hydroxydecanoate	5.467	211.148	3.55922e+08	Hydroxy acids and derivatives	-
M103T538_NEG	Malonic acid	8.968	103.003	3.55447e+08	Carboxylic acids and derivatives	141-82-2
M400T105_POS	Demissidine	1.744	400.378	3.54992e+08	Steroids and steroid derivatives	-
M206T174_POS	Moxonidine	2.897	206.104	3.52387e+08	Diazines	75438-57-2
M361T575_POS	Cortisone	9.577	361.202	352264615	Steroids and steroid derivatives	-
M233T121_NEG	2,5,7,8-tetramethyl-2-(.beta.-carboxyethyl)-6-hydroxychroman	2.01	233.155	351512463	Benzopyrans	4072-32-6
M321T497_1_NEG	Dynasore	8.278	321.083	3.51385e+08	Naphthalenes	-
M218T247_2_POS	Glutethimide	4.112	218.142	3.51034e+08	Piperidines	77-21-4
M254T301_NEG	Trans-zeatin	5.02	254.059	3.50761e+08	Imidazopyrimidines	1637-39-4
M217T440_POS	Tetrahydroharmine	7.341	217.122	3.49804e+08	Harmala alkaloids	-
M186T307_2_NEG	7-keto-8-aminopelargonic acid	5.124	186.113	3.4963e+08	Fatty Acyls	682799-71-9
M222T260_POS	Hydrocotarnine	4.326	222.117	3.48892e+08	Tetrahydroisoquinolines	550-10-7
M213T502_POS	Benzyl benzoate	8.37	213.067	3.48414e+08	Benzene and substituted derivatives	120-51-4
M128T456_NEG	L-pipecolic acid	7.607	128.071	3.45392e+08	Carboxylic acids and derivatives	3105-95-1
M282T271_POS	1-methyladenosine	4.517	282.125	3.44483e+08	Purine nucleosides	-
M259T337_POS	L-saccharopine	5.616	259.149	3.44397e+08	Carboxylic acids and derivatives	997-68-2
M202T409_POS	Pantothenic acid	6.822	202.111	3.44069e+08	Organooxygen compounds	79-83-4
M175T267_NEG	2-keto-l-gulonic acid	4.453	175.024	3.43978e+08	Organooxygen compounds	91548-32-2
M141T123_POS	D-erythro-imidazolylglycerol phosphate	2.046	141.066	3.41859e+08	Organic phosphoric acids and derivatives	36244-87-8
M445T393_NEG	Estrone glucuronide	6.55	445.209	3.41433e+08	Steroids and steroid derivatives	2479-90-5
M307T33_NEG	Phenylbutazone	0.547	307.159	3.38918e+08	Benzene and substituted derivatives	50-33-9
M183T273_POS	2',6'-dihydroxy-4'-methoxyacetophenone	4.553	183.061	3.37654e+08	Organooxygen compounds	7507-89-3
M311T45_2_POS	Oleic acid ethyl ester	0.749	311.294	335104073	Fatty Acyls	111-62-6
M311T461_2_NEG	Folate	7.676	311.11	3.33929e+08	Phenols	59-30-3
M166T335_POS	7-methylguanine	5.589	166.076	3.33753e+08	Imidazopyrimidines	10030-78-1
M181T431_POS	Phenazine	7.182	181.101	3.31887e+08	Diazanaphthalenes	-
M338T449_NEG	Topiramate	7.481	338.11	3.30765e+08	Dioxolopyrans	97240-79-4
M282T233_NEG	Lys-His	3.877	282.143	3.29251e+08	Carboxylic acids and derivatives	35170-01-5
M144T438_NEG	4-acetamidobutanoate	7.306	144.066	3.29231e+08	Carboxylic acids and derivatives	3025-96-5
M225T547_POS	Galanthaminone	9.124	225.072	3.27381e+08	Amaryllidaceae alkaloids	-
M367T214_NEG	Cyclocurcumin	3.563	367.125	3.24673e+08	Diarylheptanoids	153127-42-5
M71T158_1_POS	.beta.-aminopropionitrile	2.64	71.0497	3.24196e+08	Organonitrogen compounds	151-18-8
M278T202_POS	Met-Lys	3.373	278.16	3.2303e+08	Carboxylic acids and derivatives	-
M205T535_NEG	Homocitrate	8.919	205.035	3.22093e+08	Carboxylic acids and derivatives	13052-73-8
M98T435_1_NEG	Allyl isothiocyanate	7.243	98.0239	3.22026e+08	Isothiocyanates	1957-06-07
M177T279_POS	Serotonin	4.652	177.106	3.2102e+08	Indoles and derivatives	50-67-9
M303T67_NEG	3,5,7,3',4'-pentahydroxyflavanone	1.109	303.064	3.20275e+08	Flavonoids	-
M210T329_POS	L-carnosine	5.48	210.091	3.18705e+08	Peptidomimetics	305-84-0
M178T110_POS	Anthracene	1.836	178.098	318188418	Anthracenes	-
M274T89_POS	Cyclopentolate	1.484	274.191	3.17548e+08	Benzene and substituted derivatives	512-15-2
M307T628_POS	Citalopram	10.46	307.18	3.15513e+08	Benzene and substituted derivatives	59729-33-8
M154T220_POS	N-acetylhistamine	3.66	154.09	3.13076e+08	Carboxylic acids and derivatives	673-49-4
M242T229_NEG	Cytidine	3.819	242.082	3.12812e+08	Pyrimidine nucleosides	65-46-3
M216T525_POS	Atrazine	8.742	216.09	3.12162e+08	Triazines	1912-24-9
M409T386_NEG	Forskolin	6.433	409.237	3.09926e+08	Prenol lipids	-
M231T261_NEG	.gamma.-glu-cys	4.356	231.029	3.0853e+08	Carboxylic acids and derivatives	636-58-8
M197T240_1_NEG	Dl-4-hydroxy-3-methoxymandelic acid	4.006	196.994	3.0851e+08	Phenols	13244-77-4
M209T257_NEG	Jasmonic acid	4.281	209.095	3.08246e+08	Fatty Acyls	59366-47-1
M192T240_NEG	Phenaceturic acid	4.003	192.066	3.07643e+08	Carboxylic acids and derivatives	500-98-1
M120T433_POS	2-amino-1-phenylethanol	7.224	120.104	3.07476e+08	Organonitrogen compounds	7568-93-6
M156T215_POS	4-phenylpyridine	3.579	156.105	3.07261e+08	Pyridines and derivatives	939-23-1
M190T49_POS	Castanospermine	0.814	190.123	305705710	Indolizidines	-
M340T375_POS	Methylergonovine	6.252	340.208	3.05085e+08	Ergoline and derivatives	113-42-8
M332T444_1_POS	Ciprofloxacin	7.405	332.14	3.04931e+08	Quinolines and derivatives	85721-33-1
M339T450_NEG	Esculin	7.505	339.069	3.03875e+08	Coumarins and derivatives	531-75-9
M178T210_POS	5-hydroxytryptophol	3.508	178.101	3.03204e+08	Indoles and derivatives	154-02-9
M347T409_1_POS	Acetohexamide	6.81	347.101	3.02746e+08	Organooxygen compounds	968-81-0
M167T210_NEG	Uric acid	3.497	167.009	3.02459e+08	Imidazopyrimidines	69-93-2
M209T213_NEG	Aprobarbital	3.543	209.082	3.02336e+08	Diazines	1977-02-01
M363T299_NEG	Phorbol	4.983	363.195	3.02082e+08	Prenol lipids	-
M115T461_NEG	Caproic acid	7.676	115.059	3.01793e+08	Fatty Acyls	142-62-1
M316T396_NEG	Ofloxacin	6.603	316.141	3.01633e+08	Quinolines and derivatives	82419-36-1
M196T329_NEG	3,4-dihydroxy-l-phenylalanine	5.489	196.061	3.00091e+08	Carboxylic acids and derivatives	59-92-7
M285T284_POS	Isopimaric acid	4.737	285.238	298989528	Prenol lipids	5835-26-7
M197T135_2_POS	Neryl acetate	2.242	197.165	2.97256e+08	Fatty Acyls	105-87-3
M134T540_POS	Guanidinosuccinic acid	8.998	134.047	2.97139e+08	Carboxylic acids and derivatives	6133-30-8
M791T41_1_POS	1,2-distearoyl-sn-glycero-3-phosphocholine	0.681	790.64	296825928	Glycerophospholipids	-
M247T500_NEG	Fludioxonil	8.337	247.031	2.96501e+08	Benzodioxoles	-
M114T253_POS	.epsilon.-caprolactam	4.216	114.094	2.95919e+08	Lactams	105-60-2
M154T333_POS	N-butyryl-l-homoserine lactone	5.554	154.1	2.95008e+08	Carboxylic acids and derivatives	-
M552T42_POS	.beta.-cryptoxanthin	0.696	552.41	2.94704e+08	Prenol lipids	472-70-8
M280T291_POS	Palmitoleoyl ethanolamide	4.852	280.269	2.9409e+08	Organonitrogen compounds	94421-67-7
M343T501_POS	1,9-dideoxyforskolin	8.358	343.214	293854562	Prenol lipids	-
M168T212_POS	D-ribose	3.527	168.069	293501661	Organooxygen compounds	613-83-2
M239T374_NEG	Anserine	6.226	239.104	2.93244e+08	Peptidomimetics	584-85-0
M203T248_POS	Ala-Leu	4.142	203.121	2.92842e+08	Carboxylic acids and derivatives	-
M234T124_POS	Imazapyr	2.075	234.134	2.92823e+08	Carboxylic acids and derivatives	-
M245T328_NEG	N-acetyltryptophan	5.464	245.093	2.91782e+08	Carboxylic acids and derivatives	-
M122T134_NEG	Nicotinate	2.235	121.999	2.89833e+08	Carboxylic acids and derivatives	583-08-4
M285T545_POS	Promazine	9.079	285.149	2.89683e+08	Benzothiazines	58-40-2
M372T507_NEG	5-hydroxyrosiglitazone	8.447	372.091	2.89563e+08	Phenol ethers	-
M129T335_NEG	L-2-hydroxyglutaric acid	5.581	129.019	288908919	Hydroxy acids and derivatives	13095-48-2
M101T234_NEG	Acetoacetic acid	3.902	101.024	2.88487e+08	Keto acids and derivatives	-
M185T225_NEG	Pro-Ala	3.744	185.118	2.85848e+08	Carboxylic acids and derivatives	-
M318T528_POS	Piperlongumine	8.805	318.134	2.84686e+08	Cinnamic acids and derivatives	20069-09-4
M322T278_NEG	Tazarotenic acid	4.628	322.094	2.84622e+08	Thiochromanes	-
M343T407_NEG	Formoterol	6.784	343.173	2.84334e+08	Benzene and substituted derivatives	67346-49-0
M173T542_NEG	Isocitric acid	9.037	172.994	2.84203e+08	Carboxylic acids and derivatives	-
M451T294_NEG	L-carnosine	4.894	451.211	2.83521e+08	Peptidomimetics	305-84-0
M150T178_POS	N6-Methyladenine	2.963	150.074	283055351	Imidazopyrimidines	443-72-1
M211T201_POS	Sinapyl alcohol	3.356	211.112	2.82805e+08	Phenols	537-33-7
M166T217_NEG	O-nitrobenzoic acid	3.62	166.014	282274071	Benzene and substituted derivatives	-
M283T44_2_POS	5.beta.-pregnane-3.alpha.,17.alpha.,20.alpha.-triol	0.73	283.263	2.82237e+08	Steroids and steroid derivatives	27178-64-9
M208T229_NEG	L-kynurenine	3.815	208.098	281536492	Organooxygen compounds	2922-83-0
M263T432_POS	Cinoxacin	7.196	263.066	2.81492e+08	Diazanaphthalenes	28657-80-9
M129T201_NEG	Ketoleucine	3.351	129.055	2.81484e+08	Keto acids and derivatives	816-66-0
M143T261_NEG	1-naphthol	4.356	143.034	2.81449e+08	Naphthalenes	90-15-3
M122T264_POS	Thiamine monophosphate	4.393	122.074	2.81262e+08	Diazines	495-23-8
M256T139_POS	Palmitamide	2.323	256.263	2.80584e+08	Fatty Acyls	629-54-9
M144T235_POS	Tetrahydroalstonine	3.915	144.068	2.80431e+08	Yohimbine alkaloids	-
M147T49_POS	Dextromethorphan	0.814	147.08	2.78732e+08	Morphinans	-
M177T255_POS	Nonanoic acid	4.242	177.142	2.78408e+08	Fatty Acyls	112-05-0
M219T231_1_POS	Maprotiline	3.857	219.106	2.78204e+08	Anthracenes	10262-69-8
M284T329_POS	Levallorphan	5.48	284.191	2.77105e+08	Morphinans	152-02-3
M132T491_POS	Hydroxyproline	8.186	132.068	2.76035e+08	Carboxylic acids and derivatives	618-27-9
M215T492_NEG	5-methoxypsoralen	8.198	215.044	2.76022e+08	Coumarins and derivatives	484-20-8
M345T484_NEG	Gibberellic acid	8.065	345.156	2.75132e+08	Prenol lipids	1977-06-05
M112T415_POS	Pseudopelletierine	6.918	112.088	2.74079e+08	Piperidines	552-70-5
M479T214_NEG	Crustecdysone	3.563	479.279	2.74019e+08	Steroids and steroid derivatives	-
M151T116_POS	L-carvone	1.934	151.123	2.73703e+08	Prenol lipids	6485-40-1
M119T270_NEG	Purine	4.504	119.049	2.73483e+08	Imidazopyrimidines	120-73-0
M166T274_POS	6-methoxybenzoxazolin-2(3h)-one	4.565	166.053	2.72563e+08	Benzoxazoles	532-91-2
M314T575_POS	Ethylmorphine	9.577	314.176	2.72088e+08	Morphinans	76-58-4
M253T329_NEG	Ketoprofen	5.481	253.108	2.71713e+08	Benzene and substituted derivatives	22071-15-4
M235T116_NEG	Didanosine	1.927	235.098	271445654	Purine nucleosides	69655-05-6
M163T30_NEG	Pterine	0.498	162.902	2.71313e+08	Pteridines and derivatives	2236-60-4
M200T371_POS	Pyrimethanil	6.187	200.132	271221253	Benzene and substituted derivatives	53112-28-0
M169T49_2_NEG	Epigallocatechin gallate	0.82	169.016	2.70557e+08	Flavonoids	989-51-5
M323T33_NEG	Dolasetron	0.547	323.153	2.70368e+08	Indoles and derivatives	115956-12-2
M319T293_NEG	.beta.-zearalenol	4.89	319.167	2.70262e+08	Macrolides and analogues	71030-11-0
M307T28_NEG	Neohesperidose	0.462	307.082	2.68692e+08	Organooxygen compounds	-
M195T433_1_NEG	2'-deoxycytidine 5'-monophosphate	7.21	195.015	2.68452e+08	Pyrimidine nucleotides	1032-65-1
M198T89_POS	2-hydroxyatrazine	1.484	198.113	2.67903e+08	Triazines	2163-68-0
M151T408_NEG	3-hydroxyphenylacetic acid	6.795	151.061	267902394	Phenols	621-37-4
M285T465_POS	Tris(2-chloroethyl) phosphate	7.744	284.983	2.67118e+08	Organic phosphoric acids and derivatives	-
M183T882_POS	2-hydroxyfluorene	14.692	183.063	2.6613e+08	Fluorenes	2443-58-5
M369T400_NEG	Fraxin	6.66	369.104	2.65526e+08	Coumarins and derivatives	-
M357T558_NEG	Cyclohexanesulfamic acid	9.294	357.104	2.65354e+08	Sulfamic acid derivatives	100-88-9
M179T228_NEG	Caffeic Acid	3.792	179.036	2.65308e+08	Cinnamic acids and derivatives	4361-87-9
M164T287_NEG	7-methylguanine	4.776	164.002	2.64979e+08	Imidazopyrimidines	10030-78-1
M110T519_POS	4-aminophenol	8.652	110.073	264514165	Organic phosphoric acids and derivatives	-
M301T557_POS	Zearalenone	9.282	301.144	2.63736e+08	Macrolides and analogues	17924-92-4
M312T605_POS	Trilostane	10.076	312.196	2.60202e+08	Steroids and steroid derivatives	13647-35-3
M191T274_NEG	Scopoletin	4.558	191.035	2.60009e+08	Coumarins and derivatives	92-61-5
M163T68_POS	Quinine	1.136	163.087	2.58649e+08	Cinchona alkaloids	-
M301T344_NEG	Hematoxylin	5.732	301.07	2.58083e+08	Benzopyrans	-
M212T312_NEG	2-hydroxylamino-4,6-dinitrotoluene	5.205	212.033	258057393	Benzene and substituted derivatives	-
M297T162_NEG	Ricinoleic acid	2.704	297.244	2.57956e+08	Fatty Acyls	141-22-0
M239T98_2_NEG	Farnesol	1.629	239.202	2.57835e+08	Prenol lipids	4602-84-0
M495T509_NEG	Chrysomycin b	8.49	495.184	256679128	Tetrahydrofurans	72541-09-4
M249T202_NEG	2-aminoethylphosphonic acid	3.367	249.026	2.55996e+08	Organic phosphonic acids and derivatives	2041-14-7
M171T313_NEG	3-dehydroshikimate	5.216	171.007	2.55036e+08	Organooxygen compounds	-
M414T117_POS	Solasodine	1.943	414.321	254988329	Steroids and steroid derivatives	126-17-0
M277T535_POS	Glu-Glu	8.915	277.107	2.5446e+08	Carboxylic acids and derivatives	3929-61-1
M193T164_NEG	Methyldopa	2.741	193.05	2.52746e+08	Phenylpropanoic acids	-
M187T230_NEG	Bisdemethoxycurcumin	3.836	187.061	2.52399e+08	Diarylheptanoids	24939-16-0
M191T599_NEG	Citrate	9.985	191.019	2.52281e+08	Carboxylic acids and derivatives	77-92-9
M133T655_POS	D-ornithine	10.918	133.099	2.4976e+08	Carboxylic acids and derivatives	348-66-3
M137T363_POS	Dobutamine	6.057	137.048	2.49586e+08	Phenols	34368-04-2
M134T244_POS	2-aminobenzimidazole	4.074	134.063	248868161	Benzimidazoles	-
M112T340_POS	Cytosine	5.675	112.053	2.48296e+08	Diazines	71-30-7
M443T242_NEG	Mitoxantrone	4.033	443.194	2.48242e+08	Anthracenes	65271-80-9
M216T124_POS	Cycloate	2.066	216.123	2.47866e+08	Thiocarbonyl compounds	-
M303T640_POS	Nordihydroguaiaretic acid	10.664	303.159	2.47787e+08	Dibenzylbutane lignans	27686-84-6
M278T562_POS	Indirubin-3'-monoxime	9.365	278.091	2.47424e+08	Indoles and derivatives	-
M254T262_2_NEG	Imidacloprid	4.365	254.044	2.47347e+08	Organonitrogen compounds	105827-78-9
M359T67_POS	Lithocholic acid	1.121	359.306	2.47221e+08	Steroids and steroid derivatives	434-13-9
M367T439_POS	Formoterol	7.314	367.157	2.47207e+08	Benzene and substituted derivatives	67346-49-0
M139T534_POS	Isophorone	8.903	139.125	2.46896e+08	Organooxygen compounds	78-59-1
M203T405_2_POS	Iprovalicarb	6.749	203.143	2.46242e+08	Carboxylic acids and derivatives	-
M496T328_POS	.alpha.-ergocryptine	5.467	496.349	2.45968e+08	Ergoline and derivatives	-
M408T461_NEG	Adenosine 5'-diphosphate	7.676	407.988	2.45534e+08	Purine nucleotides	58-64-0
M273T289_POS	Steviol	4.814	273.212	2.43825e+08	Prenol lipids	471-80-7
M558T362_NEG	1-stearoyl-2-hydroxy-sn-glycero-3-phosphocholine	6.034	558.329	2.43543e+08	Glycerophospholipids	-
M280T519_NEG	2'-o-methyladenosine	8.642	280.104	2.43531e+08	Purine nucleosides	2140-79-6
M545T502_NEG	L-thyronine	8.36	545.173	242854907	Carboxylic acids and derivatives	1596-67-4
M238T471_NEG	7,8-dihydrobiopterin	7.855	238.093	2.42146e+08	Pteridines and derivatives	-
M225T67_POS	Oseltamivir	1.117	225.123	2.41919e+08	Prenol lipids	489-20-3
M166T156_NEG	Phenylephrine	2.599	166.087	2.39723e+08	Phenols	59-42-7
M207T395_POS	Eprosartan	6.589	207.117	2.39314e+08	Benzene and substituted derivatives	133040-01-4
M446T519_NEG	Aripiprazole	8.642	446.152	2.38938e+08	Diazinanes	129722-12-9
M291T61_NEG	Ethylenediaminetetraacetic acid	1.014	291.088	2.3835e+08	Carboxylic acids and derivatives	-
M284T144_POS	Tolterodine	2.405	284.207	2.38068e+08	Benzene and substituted derivatives	124937-51-5
M365T65_NEG	Nervonic acid	1.091	365.343	2.37109e+08	Fatty Acyls	-
M313T550_POS	Olanzapine	9.159	313.144	2.36883e+08	Benzodiazepines	132539-06-1
M331T448_POS	Carnosol	7.458	331.171	2.35988e+08	Prenol lipids	5957-80-2
M201T412_NEG	Dinotefuran	6.86	201.124	2.35177e+08	Organonitrogen compounds	-
M652T282_POS	L-propionylcarnitine	4.697	652.421	2.34205e+08	Fatty Acyls	20064-19-1
M176T367_POS	Indoleacetic acid	6.124	176.095	2.33131e+08	Indoles and derivatives	87-51-4
M140T256_POS	5-aminovaleric acid	4.259	140.069	2.32814e+08	Carboxylic acids and derivatives	660-88-8
M397T51_NEG	Atorvastatin	0.842	397.17	2.32208e+08	Pyrroles	134523-00-5
M247T494_POS	Octopine	8.24	247.145	2.31906e+08	Carboxylic acids and derivatives	-
M108T66_NEG	5-sulfosalicylic acid	1.105	107.996	2.31761e+08	Benzene and substituted derivatives	-
M234T168_POS	Ser-Lys	2.802	234.134	2.31014e+08	Carboxylic acids and derivatives	22677-61-8
M115T279_POS	Caldine	4.658	115.123	2.30967e+08	Organonitrogen compounds	56-18-8
M227T282_NEG	Bisphenol a	4.695	227.104	2.29998e+08	Benzene and substituted derivatives	1980-05-07
M229T256_POS	Traumatic Acid	4.266	229.123	2.29929e+08	Fatty Acyls	6402-36-4
M472T260_POS	Terfenadine	4.336	472.335	2.29829e+08	Benzene and substituted derivatives	50679-08-8
M459T526_NEG	Oxytetracycline	8.772	459.137	2.28001e+08	Tetracyclines	79-57-2
M269T564_POS	16.alpha.-hydroxyestrone	9.392	269.153	2.27642e+08	Steroids and steroid derivatives	966-06-3
M249T30_NEG	Gamma-Glu-Cys	0.503	249.04	2.26964e+08	Carboxylic acids and derivatives	636-58-8
M169T435_POS	Pyridoxamine	7.251	169.1	2.26185e+08	Pyridines and derivatives	-
M202T454_NEG	Acetylcarnitine	7.573	202.108	2.24268e+08	Fatty Acyls	-
M103T429_NEG	.gamma.-hydroxybutyric acid	7.151	103.039	2.24244e+08	Fatty Acyls	591-81-1
M319T35_4_NEG	Mycophenolic acid	0.575	319.13	2.2406e+08	Isocoumarans	24280-93-1
M223T258_POS	Flavone	4.305	223.087	224039891	Flavonoids	525-82-6
M225T438_NEG	Amobarbital	7.294	225.124	2.23165e+08	Diazines	57-43-2
M475T312_NEG	Ononin	5.196	475.138	2.2286e+08	Isoflavonoids	486-62-4
M272T404_NEG	Carprofen	6.726	272.063	2.22576e+08	Indoles and derivatives	53716-49-7
M309T45_POS	Sclareol	0.749	309.279	2.22551e+08	Prenol lipids	515-03-7
M213T469_POS	Cis-aconitate	7.822	212.96	2.21854e+08	Carboxylic acids and derivatives	585-84-2
M205T200_POS	Ethambutol	3.332	205.174	2.21756e+08	Organonitrogen compounds	74-55-5
M211T414_NEG	Harmine	6.905	211.109	2.21684e+08	Harmala alkaloids	442-51-3
M127T564_POS	D-psicose	9.408	127.041	2.21399e+08	Organooxygen compounds	-
M285T299_NEG	Androstendione	4.983	285.182	2.21039e+08	Steroids and steroid derivatives	1963-05-08
M283T503_NEG	Rhein	8.386	283.029	2.19876e+08	Anthracenes	478-43-3
M145T227_NEG	P-coumaric acid	3.783	145.014	2.1906e+08	Cinnamic acids and derivatives	4501-31-9
M187T455_NEG	N-alpha-acetyl-l-lysine	7.584	187.01	2.18343e+08	Carboxylic acids and derivatives	1946-82-3
M243T301_POS	All-trans-4-hydroxyretinoic acid	5.011	243.138	2.16778e+08	Prenol lipids	66592-72-1
M125T261_POS	Pyrazine-2-carboxylic acid	4.355	125.037	2.16637e+08	Diazines	-
M411T397_1_NEG	Fostriecin	6.613	411.142	2.16384e+08	Pyrans	-
M375T208_NEG	Loganic acid	3.46	375.105	2.14637e+08	Prenol lipids	-
M421T291_NEG	Losartan	4.844	421.164	2.13546e+08	Benzene and substituted derivatives	114798-26-4
M238T505_POS	Sepiapterin	8.411	238.076	213329700	Pteridines and derivatives	17094-01-8
M189T218_POS	Gly-Leu	3.636	189.127	2.11893e+08	Carboxylic acids and derivatives	-
M203T282_POS	Praziquantel	4.708	203.122	2.11457e+08	Tetrahydroisoquinolines	55268-74-1
M187T250_NEG	N6,N6,N6-Trimethyl-L-lysine	4.167	187.134	2.1129e+08	Carboxylic acids and derivatives	19253-88-4
M230T249_POS	Astemizole	4.15	230.107	210892032	Benzimidazoles	68844-77-9
M108T63_2_NEG	4-aminosalicylic acid	1.044	108.045	2.10643e+08	Benzene and substituted derivatives	65-49-6
M230T448_2_POS	Milnacipran	7.472	230.162	2.10296e+08	Benzene and substituted derivatives	-
M127T674_POS	Diethylcarbamazine	11.23	127.1	2.09456e+08	Diazinanes	90-89-1
M181T413_NEG	Harmane	6.883	181.098	2.0845e+08	Harmala alkaloids	486-84-0
M261T66_2_POS	Leu-Glu	1.093	261.16	2.08038e+08	Carboxylic acids and derivatives	-
M265T459_1_POS	D-fructose 6-phosphate	7.658	265.004	2.07857e+08	Organooxygen compounds	-
M306T214_POS	Stearamide	3.568	306.27	2.07551e+08	Carboximidic acids and derivatives	124-26-5
M403T271_NEG	Uridine 5'-diphosphate	4.512	403.271	2.06544e+08	Pyrimidine nucleotides	58-98-0
M228T325_NEG	Ergothioneine	5.423	228.088	2.06079e+08	Carboxylic acids and derivatives	497-30-3
M187T266_POS	Costunolide	4.425	187.148	2.05979e+08	Prenol lipids	553-21-9
M538T49_POS	Beta-zeacarotene	0.816	538.431	2.05964e+08	Prenol lipids	50657-19-7
M444T520_NEG	Tetrahydrofolate	8.664	444.173	2.05301e+08	Organooxygen compounds	-
M203T319_NEG	Bufotenine	5.316	203.11	2.05113e+08	Indoles and derivatives	487-93-4
M165T55_POS	Cis-jasmone	0.921	165.139	2.04465e+08	Organooxygen compounds	488-10-8
M144T391_POS	Stachydrine	6.518	144.116	2.03673e+08	Carboxylic acids and derivatives	471-87-4
M463T293_NEG	Estriol 16alpha-(beta-d-glucuronide)	4.876	463.175	203571354	Steroids and steroid derivatives	-
M145T224_NEG	2,2-dimethylsuccinic acid	3.736	145.05	2.03569e+08	Fatty Acyls	597-43-3
M235T110_POS	Zolpidem	1.836	235.144	2.03368e+08	Azoles	82626-48-0
M171T515_POS	Evodiamine	8.589	171.079	2.03211e+08	Indoles and derivatives	-
M229T378_POS	L-leucyl-l-proline	6.302	229.159	2.02615e+08	Carboxylic acids and derivatives	6403-35-6
M192T101_POS	N-acetyl-l-methionine	1.677	192.087	2.02455e+08	Carboxylic acids and derivatives	65-82-7
M168T137_POS	2,4-diamino-6-nitrotoluene	2.28	168.066	2.0236e+08	Benzene and substituted derivatives	-
M250T390_POS	N-desmethyltramadol	6.497	250.169	2.02223e+08	Phenol ethers	-
M245T500_POS	Leu-Leu	8.339	245.165	2.02192e+08	Carboxylic acids and derivatives	-
M449T295_NEG	Astilbin	4.909	449.123	2.01924e+08	Flavonoids	-
M735T41_POS	PC(16:0/16:0)	0.688	734.577	201843264	Glycerophospholipids	63-89-8
M417T397_NEG	Aloin	6.613	417.104	2.01692e+08	Anthracenes	8015-61-0
M178T186_POS	3-fluorophenmetrazine	3.094	178.098	2.01473e+08	Oxazinanes	-
M217T534_NEG	5-L-Glutamyl-L-alanine	8.895	217.083	1.99137e+08	Carboxylic acids and derivatives	5875-41-2
M244T294_NEG	Imazethapyr	4.899	244.156	1.98643e+08	Carboxylic acids and derivatives	-
M324T537_POS	Stylopine	8.951	324.133	1.98419e+08	Protoberberine alkaloids and derivatives	-
M271T314_NEG	Beta-estradiol	5.226	271.167	198400838	Steroids and steroid derivatives	50-28-2
M490T399_POS	Chlorhexidine	6.648	490.201	1.97899e+08	Benzene and substituted derivatives	55-56-1
M835T68_POS	1-stearoyl-2-docosahexaenoyl-sn-glycero-3-phosphocholine	1.136	834.579	1.97187e+08	Glycerophospholipids	-
M185T173_1_NEG	4-chlorophenoxyacetic acid	2.883	185.003	1.9705e+08	Benzene and substituted derivatives	-
M221T243_NEG	Kobusone	4.057	221.155	196994463	Organooxygen compounds	24173-71-5
M308T248_POS	Dihydrocapsaicin	4.142	308.228	1.96779e+08	Phenols	19408-84-5
M244T183_1_POS	Gln-pro	3.057	244.118	1.96672e+08	Carboxylic acids and derivatives	139370-58-4
M193T560_NEG	D-glucuronic acid	9.332	193.035	1.96411e+08	Furofurans	32449-92-6
M330T505_POS	Camp	8.424	330.064	1.95427e+08	Purine nucleotides	60-92-4
M243T228_NEG	3-hydroxymyristic acid	3.794	243.197	1.94245e+08	Fatty Acyls	35683-15-9
M242T297_NEG	Etodolac	4.945	242.14	1.94213e+08	Indoles and derivatives	41340-25-4
M137T278_NEG	3,4-dihydroxyhydrocinnamic acid	4.637	137.071	1.94049e+08	Phenylpropanoic acids	1078-61-1
M282T517_POS	Protoporphyrin ix	8.616	282.122	193989724	Tetrapyrroles and derivatives	1818-68-4
M309T304_NEG	Digalacturonic acid	5.06	309.062	1.93768e+08	Organooxygen compounds	5894-59-7
M288T541_NEG	Quinethazone	9.025	288.022	1.9369e+08	Diazanaphthalenes	73-49-4
M73T456_NEG	Glyoxylate	7.596	72.9923	1.93633e+08	Carboxylic acids and derivatives	298-12-4
M246T278_NEG	Norfloxacin	4.628	246.114	1.93567e+08	Carboxylic acids and derivatives	70458-96-7
M265T515_POS	Lumichrome	8.581	265.052	1.9327e+08	Pteridines and derivatives	-
M203T257_NEG	1,4-dihydroxy-2-naphthoic acid	4.278	203.035	1.93052e+08	Naphthalenes	-
M313T313_NEG	Cirsimaritin	5.216	313.057	1.91999e+08	Flavonoids	-
M153T431_NEG	2,6-dihydroxybenzoic acid	7.19	152.995	1.91686e+08	Benzene and substituted derivatives	303-07-1
M390T664_POS	Arctigenin	11.067	390.192	1.91327e+08	Furanoid lignans	7770-78-7
M94T92_POS	Aniline	1.535	94.0655	1.90739e+08	Benzene and substituted derivatives	62-53-3
M147T452_NEG	trans-cinnamate	7.541	147.049	1.89655e+08	Cinnamic acids and derivatives	140-10-3
M333T574_NEG	Nicotinamide ribotide	9.571	333.06	1.89633e+08	Pyridine nucleotides	75414-16-3
M568T44_POS	Lutein	0.731	568.405	1.89003e+08	Prenol lipids	127-40-2
M398T428_NEG	Colchicine	7.135	398.167	1.88697e+08	Tropones	64-86-8
M191T90_POS	Ala-Thr	1.5	191.118	1.88186e+08	Carboxylic acids and derivatives	24032-50-6
M397T68_NEG	Dihydrotachysterol	1.13	397.333	1.88024e+08	Steroids and steroid derivatives	67-96-9
M291T79_POS	Trans-androsterone	1.309	291.243	1.87893e+08	Steroids and steroid derivatives	481-29-8
M155T200_NEG	L-theanine	3.342	155.071	187820342	Carboxylic acids and derivatives	3081-61-6
M700T47_POS	1,2-ditetradecanoyl-sn-glycero-3-phosphocholine	0.791	700.484	187647875	Glycerophospholipids	-
M185T409_POS	Chamazulene	6.81	185.132	1.86682e+08	Prenol lipids	529-05-5
M188T95_POS	Deprenyl	1.577	188.164	1.86607e+08	Benzene and substituted derivatives	14611-51-9
M253T183_POS	His-Pro	3.057	253.129	1.86546e+08	Carboxylic acids and derivatives	-
M96T109_POS	2(1h)-pyridinone	1.822	96.0448	1.86479e+08	Pyridines and derivatives	142-08-5
M293T116_POS	Cis-13-eicosenoic acid	1.934	293.295	1.85989e+08	Fatty Acyls	17735-94-3
M126T333_POS	5-methyl-2'-deoxycytidine	5.554	126.069	1.85083e+08	Pyrimidine nucleosides	838-07-3
M183T36_NEG	3,4-dihydroxymandelic acid	0.593	183.029	1.8449e+08	Phenols	775-01-9
M159T124_NEG	1,2-dihydroxynaphthalene	2.074	159.029	1.84124e+08	Naphthalenes	-
M260T121_NEG	O-phosphotyrosine	2.02	260.057	1.82563e+08	Carboxylic acids and derivatives	-
M237T237_POS	Carbamazepine	3.949	237.107	1.82507e+08	Benzazepines	298-46-4
M156T431_POS	Scopolamine	7.182	156.105	1.8201e+08	Hydroxy acids and derivatives	51-34-3
M130T219_POS	Metformin	3.647	130.126	1.81221e+08	Organonitrogen compounds	1115-70-4
M227T139_NEG	Trifluoroacetic acid	2.314	226.956	1.81159e+08	Carboxylic acids and derivatives	1976-05-01
M192T397_POS	4-hydroxydebrisoquine	6.613	192.106	1.81158e+08	Tetrahydroisoquinolines	59333-79-8
M160T433_1_NEG	S-carboxymethyl-l-cysteine	7.21	159.986	1.80991e+08	Carboxylic acids and derivatives	2387-59-9
M285T223_NEG	Retinol	3.712	285.244	1.80834e+08	Prenol lipids	2052-63-3
M213T436_POS	Atractylenolide iii	7.265	213.127	1.80359e+08	Prenol lipids	-
M261T292_NEG	Phe-pro	4.863	261.146	1.80329e+08	Carboxylic acids and derivatives	7669-65-0
M284T368_NEG	Letrozole	6.131	284.091	1.80146e+08	Benzene and substituted derivatives	112809-51-5
M439T235_NEG	Candesartan	3.91	439.162	1.79775e+08	Benzene and substituted derivatives	139481-59-7
M180T218_NEG	Etilefrine	3.637	180.103	1.79429e+08	Phenols	-
M448T369_2_NEG	Glycodeoxycholic acid	6.142	448.292	1.7914e+08	Steroids and steroid derivatives	360-65-6
M299T327_NEG	Adrenosterone	5.444	299.15	178644910	Steroids and steroid derivatives	382-45-6
M349T664_POS	Enalaprilat	11.067	349.165	1.77886e+08	Carboxylic acids and derivatives	76420-72-9
M119T426_NEG	3-methylthiopropionate	7.092	119.016	176336461	Fatty Acyls	-
M275T354_NEG	L-saccharopine	5.901	275.104	1.76276e+08	Carboxylic acids and derivatives	997-68-2
M294T740_2_POS	Ondansetron	12.33	294.173	1.76187e+08	Indoles and derivatives	99614-02-5
M270T343_POS	Orphenadrine	5.712	270.175	1.76071e+08	Benzene and substituted derivatives	83-98-7
M259T263_POS	Diethyl sebacate	4.384	259.185	1.76044e+08	Fatty Acyls	110-40-7
M229T365_NEG	Naproxen	6.08	229.099	1.75686e+08	Naphthalenes	22204-53-1
M131T281_POS	4-acetylbutyrate	4.681	131.076	1.7388e+08	Fatty Acyls	3128-06-01
M310T215_POS	10-nitrooleic acid	3.577	310.244	1.73866e+08	Fatty Acyls	-
M341T558_POS	Pentamidine	9.302	341.175	1.73144e+08	Phenol ethers	100-33-4
M345T461_POS	Tetraethyl dithiopyrophosphate	7.681	345.008	1.72842e+08	Organic thiophosphoric acids and derivatives	-
M512T301_NEG	1-myristoyl-sn-glycero-3-phosphocholine	5.02	512.3	172067389	Glycerophospholipids	20559-16-4
M186T270_POS	Tributylamine	4.507	186.225	1.71378e+08	Organonitrogen compounds	-
M435T459_NEG	Trypan blue	7.655	435.032	1.71191e+08	Prenol lipids	30915-09-4
M74T122_POS	Methylguanidine	2.038	74.0606	1.71148e+08	Organonitrogen compounds	471-29-4
M267T513_POS	Nevirapine	8.545	267.138	1.7052e+08	Organonitrogen compounds	129618-40-2
M465T400_NEG	Benfotiamine	6.671	465.111	1.70196e+08	Benzene and substituted derivatives	-
M216T317_2_NEG	Imazapyr	5.284	216.124	169892981	Carboxylic acids and derivatives	-
M306T537_POS	Zaleplon	8.951	306.123	1.69746e+08	Diazines	151319-34-5
M225T307_POS	Pentadecanoic acid	5.11	225.2	169683871	Fatty Acyls	1002-84-2
M192T252_POS	Phendimetrazine	4.194	192.14	1.6872e+08	Oxazinanes	634-03-7
M173T329_NEG	Shikimic acid	5.489	173.045	1.68334e+08	Organooxygen compounds	138-59-0
M345T391_2_NEG	Corticosterone	6.522	345.229	1.68147e+08	Steroids and steroid derivatives	50-22-6
M304T258_POS	1-phenyl-2-decanoylamino-3-morpholino-1-propanol	4.295	304.207	1.68103e+08	Organonitrogen compounds	-
M124T516_1_POS	Nicotinate	8.598	124.024	1.67893e+08	Carboxylic acids and derivatives	583-08-4
M152T229_NEG	Dopamine	3.819	152.071	1.67229e+08	Phenols	62-31-7
M137T335_NEG	4-hydroxybenzoate	5.575	137.035	1.66818e+08	Benzene and substituted derivatives	-
M167T327_NEG	Phloretin	5.444	167.046	1.66283e+08	Linear 1,3-diarylpropanoids	60-82-2
M255T342_POS	Beta-estradiol	5.696	255.175	165964032	Steroids and steroid derivatives	50-28-2
M416T226_POS	Salmeterol	3.771	416.293	1.65918e+08	Benzene and substituted derivatives	89365-50-4
M293T844_POS	Thioperamide	14.064	293.185	1.65604e+08	Piperidines	-
M416T301_POS	Lithocholylglycine	5.014	416.308	1.65238e+08	Steroids and steroid derivatives	474-74-8
M239T214_NEG	Danthron	3.563	239.02	1.64592e+08	Anthracenes	117-10-2
M182T375_POS	Dicyclohexylamine	6.252	182.169	1.64246e+08	Organonitrogen compounds	-
M339T429_2_NEG	Cilastatin	7.147	339.13	1.64068e+08	Carboxylic acids and derivatives	-
M164T375_POS	L-Erythro-4-Hydroxyglutamic acid	6.246	164.067	1.63791e+08	Carboxylic acids and derivatives	2485-33-8
M310T461_NEG	4'-hydroxydiclofenac	7.69	310.01	1.63722e+08	Benzene and substituted derivatives	64118-84-9
M115T560_NEG	Alpha-ketoisovaleric acid	9.338	115.039	1.62093e+08	Keto acids and derivatives	759-05-7
M335T206_NEG	Psoralidin	3.432	335.071	1.61267e+08	Isoflavonoids	18642-23-4
M356T381_POS	Rotundine	6.352	356.203	1.61127e+08	Protoberberine alkaloids and derivatives	-
M325T565_POS	Sucrose	9.415	325.118	1.60898e+08	Organooxygen compounds	57-50-1
M165T343_NEG	3-(2-hydroxyphenyl)propionic acid	5.721	165.076	160462004	Phenylpropanoic acids	495-78-3
M90T511_POS	D-alanine	8.518	90.0567	1.60346e+08	Carboxylic acids and derivatives	338-69-2
M209T573_NEG	Mucic acid	9.545	209.03	1.59361e+08	Organooxygen compounds	526-99-8
M158T301_NEG	Indole-3-acetaldehyde	5.011	158.045	159232326	Indoles and derivatives	2591-98-2
M504T244_POS	1-oleoyl-sn-glycero-3-phosphocholine	4.074	504.347	1.59117e+08	Glycerophospholipids	19420-56-5
M316T313_NEG	Nateglinide	5.216	316.213	1.58644e+08	Carboxylic acids and derivatives	105816-04-4
M1023T323_POS	Surfactin	5.376	1022.7	1.58516e+08	Peptidomimetics	-
M254T67_POS	Normorphine	1.109	254.139	1.58068e+08	Morphinans	466-97-7
M460T511_NEG	Morphine-3-glucuronide	8.522	460.168	1.57553e+08	Morphinans	20290-09-9
M198T34_NEG	O-phosphothreonine	0.575	198.005	1.566e+08	Carboxylic acids and derivatives	1114-81-4
M139T35_2_NEG	Chelidonic acid	0.575	139.003	1.56182e+08	Pyrans	-
M469T293_NEG	Telmisartan	4.876	469.258	1.55421e+08	Benzene and substituted derivatives	144701-48-4
M191T286_NEG	Myristicine	4.762	191.082	155325140	Benzodioxoles	607-91-0
M178T201_NEG	Isoxanthopterin	3.351	178.051	1.55312e+08	Pteridines and derivatives	529-69-1
M183T92_POS	Dulcitol	1.53	183.113	1.55303e+08	Organooxygen compounds	488-45-9
M397T33_NEG	S-Adenosylmethionine	0.555	397.131	1.55002e+08	5'-deoxyribonucleosides	485-80-3
M317T615_POS	Bupirimate	10.252	317.175	1.53826e+08	Diazines	-
M218T409_2_POS	Ala-Lys	6.822	218.154	1.53805e+08	Carboxylic acids and derivatives	6366-77-4
M336T323_NEG	Tyr-Arg	5.383	336.182	1.53763e+08	Carboxylic acids and derivatives	-
M203T96_POS	Amylcinnamic aldehyde	1.607	203.154	1.53575e+08	Cinnamaldehydes	122-40-7
M466T52_POS	Glycocholic acid	0.858	466.373	1.53536e+08	Steroids and steroid derivatives	68753-51-5
M243T300_NEG	5-azacytidine	5.001	243.087	1.53342e+08	Organooxygen compounds	-
M166T59_NEG	Quinolinate	0.985	166.014	153336701	Pyridines and derivatives	89-00-9
M207T40_NEG	2-naphthalenesulfonic acid	0.672	207.029	1.53252e+08	Naphthalenes	-
M132T395_POS	3-methylindole	6.589	132.083	1.53165e+08	Indoles and derivatives	83-34-1
M261T285_POS	N-acetylputrescine	4.755	261.237	152622272	Carboximidic acids and derivatives	18233-70-0
M277T329_NEG	Pantetheine	5.489	277.12	1.52599e+08	Carboxylic acids and derivatives	496-65-1
M337T291_NEG	Pinolidoxin	4.844	337.188	1.52318e+08	Oxocins	-
M122T313_POS	Phenylethylamine	5.22	122.099	152194816	Benzene and substituted derivatives	64-04-0
M215T84_POS	Harmaline	1.392	215.118	1.52174e+08	Harmala alkaloids	304-21-2
M480T309_NEG	Rosuvastatin	5.151	480.163	1.52103e+08	Diazines	287714-41-4
M238T65_NEG	S-phenylmercapturic acid	1.081	238.059	1.52043e+08	Carboxylic acids and derivatives	4775-80-8
M160T55_2_POS	Valine betaine	0.917	160.133	1.51375e+08	Carboxylic acids and derivatives	-
M380T49_POS	Solanidine	0.824	380.316	151296185	Steroids and steroid derivatives	80-78-4
M506T464_NEG	Adenosine 5'-triphosphate	7.727	505.965	1.51076e+08	Purine nucleotides	56-65-5
M314T137_1_POS	N-palmitoylglycine	2.28	314.269	1.51062e+08	Carboxylic acids and derivatives	158305-64-7
M607T40_POS	Vildagliptin	0.67	607.391	1.50804e+08	Carboxylic acids and derivatives	274901-16-5
M191T115_POS	Z-ligustilide	1.914	191.118	1.50607e+08	Isobenzofurans	-
M304T490_NEG	Ampicillin	8.165	304.104	1.49564e+08	Lactams	69-53-4
M193T376_NEG	Zingerone	6.274	193.098	1.49442e+08	Phenols	122-48-5
M393T220_1_POS	6-ketoprostaglandin f1.alpha.	3.668	393.217	149291662	Fatty Acyls	58962-34-8
M212T114_POS	Milrinone	1.905	212.092	1.49042e+08	Pyridines and derivatives	78415-72-2
M783T279_POS	2-oleoyl-1-palmitoyl-sn-glycero-3-phosphocholine	4.654	782.585	1.48995e+08	Glycerophospholipids	26853-31-6
M138T128_NEG	3-amino-1-propanesulfonic acid	2.136	138.002	1.4892e+08	Organic sulfonic acids and derivatives	-
M336T540_NEG	Olopatadine	9.002	336.142	1.48674e+08	Benzoxepines	113806-05-6
M221T272_2_NEG	Phe-gly	4.53	221.093	1.48286e+08	Carboxylic acids and derivatives	-
M296T562_1_POS	Prunasin	9.365	296.102	1.48237e+08	Organooxygen compounds	138-53-4
M307T67_NEG	Sclareol	1.109	307.265	1.47657e+08	Prenol lipids	515-03-7
M161T276_POS	Tryptamine	4.605	161.108	147643710	Indoles and derivatives	61-54-1
M177T327_POS	7-methoxycoumarin	5.457	177.069	1.47621e+08	Coumarins and derivatives	531-59-9
M284T311_NEG	Cefadroxil	5.187	284.091	1.47581e+08	Thiophenes	40323-88-4
M244T387_POS	Cytidine	6.458	244.097	1.47493e+08	Pyrimidine nucleosides	65-46-3
M318T374_POS	Tetrabenazine	6.239	318.187	1.47336e+08	Tetrahydroisoquinolines	58-46-8
M246T285_NEG	Lys-Thr	4.743	246.135	147269008	Carboxylic acids and derivatives	97791-84-9
M212T326_NEG	4-hydroxylamino-2,6-dinitrotoluene	5.433	212.033	1.47243e+08	Benzene and substituted derivatives	-
M171T258_NEG	1-naphthoic acid	4.292	171.043	1.47001e+08	Naphthalenes	-
M201T331_POS	Camalexin	5.522	201.072	1.46891e+08	Indoles and derivatives	135531-86-1
M239T130_NEG	Alizarin	2.168	239.02	1.46881e+08	Anthracenes	-
M665T197_NEG	Syrosingopine	3.288	665.265	1.44426e+08	Yohimbine alkaloids	-
M159T466_NEG	Ala-Ala	7.764	159.077	1.43697e+08	Carboxylic acids and derivatives	-
M237T56_NEG	D-erythro-imidazolylglycerol phosphate	0.926	237.052	1.43637e+08	Organic phosphoric acids and derivatives	36244-87-8
M552T225_POS	1,2-dihexadecanoyl-sn-glycerol	3.752	551.515	1.4352e+08	Glycerolipids	-
M261T216_NEG	Pro-phe	3.595	261.114	1.4347e+08	Carboxylic acids and derivatives	13589-02-1
M257T246_POS	19-hydroxytestosterone	4.101	257.19	1.4344e+08	Indoles and derivatives	2126-37-6
M131T416_NEG	3-ureidopropionic acid	6.937	131.034	1.4342e+08	Organic carbonic acids and derivatives	462-88-4
M226T440_POS	Cyprodinil	7.327	226.123	1.43392e+08	Benzene and substituted derivatives	121552-61-2
M150T308_POS	7-methyladenine	5.131	150.08	1.4313e+08	Imidazopyrimidines	935-69-3
M277T154_NEG	Tyr-Pro	2.569	277.108	1.43041e+08	Carboxylic acids and derivatives	-
M767T278_NEG	1-oleoyl-2-myristoyl-sn-glycero-3-phosphocholine	4.628	766.526	142989956	Glycerophospholipids	-
M180T275_NEG	Diboa	4.576	180.03	1.42572e+08	Benzoxazines	17359-54-5
M204T203_POS	Crotamiton	3.388	204.152	1.42382e+08	Benzene and substituted derivatives	483-63-6
M241T309_POS	Tetradecanedioic acid	5.154	241.159	1.42378e+08	Fatty Acyls	821-38-5
M344T65_1_NEG	Omeprazole	1.091	344.099	1.42252e+08	Benzimidazoles	73590-58-6
M190T408_1_NEG	5-hydroxyindoleacetate	6.807	190.072	141970424	Indoles and derivatives	54-16-0
M289T337_POS	2-hydroxyestradiol	5.616	289.16	1.41879e+08	Steroids and steroid derivatives	-
M127T516_NEG	Ammelide	8.607	127.051	1.41564e+08	Triazines	-
M135T285_POS	1-indanol	4.755	135.094	1.41328e+08	Indanes	-
M170T114_POS	4-aminobiphenyl	1.905	170.118	141215457	Benzene and substituted derivatives	92-67-1
M299T405_POS	Norethindrone	6.751	299.202	1.40944e+08	Steroids and steroid derivatives	68-22-4
M229T534_POS	Pro-hyp	8.904	229.133	1.40839e+08	Carboxylic acids and derivatives	18684-24-7
M274T292_POS	Hexadecanoic acid	4.873	274.279	140638897	Fatty Acyls	-
M282T388_POS	Cycloheximide	6.469	282.186	1.40371e+08	Piperidines	-
M273T237_NEG	Lys-lys	3.951	273.207	1.40298e+08	Carboxylic acids and derivatives	-
M200T35_NEG	Cysteine-s-sulfate	0.585	200.002	140186955	Carboxylic acids and derivatives	1637-71-4
M399T213_POS	Sarsasapogenin	3.556	399.329	140138238	Prenol lipids	-
M295T255_NEG	Met-Phe	4.253	295.119	1.39955e+08	Carboxylic acids and derivatives	-
M80T520_POS	Pyridine	8.664	80.0511	1.39862e+08	Pyridines and derivatives	110-86-1
M497T247_POS	Telmisartan	4.112	497.245	1.3986e+08	Benzene and substituted derivatives	144701-48-4
M191T309_NEG	Noreugenin	5.158	191.019	1.397e+08	Benzopyrans	-
M265T307_POS	Phenylacetyl-l-glutamine	5.112	265.102	1.39487e+08	Carboxylic acids and derivatives	28047-15-6
M172T458_NEG	Quinaldic acid	7.631	172.025	1.39374e+08	Quinolines and derivatives	1993-10-07
M320T297_NEG	Phe-arg	4.954	320.187	1.38161e+08	Carboxylic acids and derivatives	1238-09-1
M327T534_POS	Clozapine	8.904	327.16	1.38099e+08	Benzodiazepines	5786-21-0
M183T283_2_POS	Azobenzene	4.717	183.116	137659790	Azobenzenes	-
M269T376_NEG	Imperatorin	6.274	269.088	1.37405e+08	Coumarins and derivatives	482-44-0
M182T324_POS	Glufosinate	5.397	182.079	1.37302e+08	Carboxylic acids and derivatives	-
M272T314_2_NEG	Arg-Val	5.236	272.187	1.36811e+08	Carboxylic acids and derivatives	2896-20-0
M131T433_NEG	D-arabinose	7.221	131.034	1.36307e+08	Organooxygen compounds	6748-95-4
M329T385_1_POS	Cortodoxone	6.415	329.213	1.363e+08	Steroids and steroid derivatives	-
M283T414_NEG	Xanthosine	6.895	283.069	1.36074e+08	Purine nucleosides	146-80-5
M293T199_3_NEG	[6]-gingerol	3.316	293.176	1.36034e+08	Phenols	58253-27-3
M273T273_POS	Sotalol	4.546	273.15	1.35974e+08	Benzene and substituted derivatives	3930-20-9
M364T288_POS	Opipramol	4.792	364.218	1.3576e+08	Naphthalenes	22204-53-1
M301T262_POS	4-oxoretinol	4.374	301.218	1.35711e+08	Prenol lipids	62702-55-0
M246T428_POS	Val-Lys	7.13	246.197	1.35511e+08	Carboxylic acids and derivatives	22677-62-9
M139T296_2_POS	4-hydroxyphenylethanol	4.94	139.089	1.35474e+08	Phenols	501-94-0
M294T540_POS	Oxaprozin	8.998	294.123	1.35367e+08	Azoles	21256-18-8
M236T393_POS	Procainamide	6.544	236.191	1.35329e+08	Benzene and substituted derivatives	1951-06-09
M441T397_NEG	Cortisol 21-sulfate	6.625	441.153	1.35299e+08	Steroids and steroid derivatives	1253-43-6
M339T65_NEG	Behenic acid	1.091	339.327	1.34573e+08	Fatty Acyls	-
M295T42_NEG	Leonurine	0.708	295.122	1.33867e+08	Benzene and substituted derivatives	-
M183T459_POS	Dacarbazine	7.658	183.116	1.33751e+08	Carboxylic acids and derivatives	4342-03-04
M230T261_1_POS	Ergothioneine	4.346	230.107	1.33678e+08	Carboxylic acids and derivatives	497-30-3
M339T72_NEG	Allopregnanolone	1.203	339.291	1.3361e+08	Steroids and steroid derivatives	516-55-2
M229T542_NEG	Diazoxide	9.037	228.984	1.33053e+08	Thiadiazines	364-98-7
M268T383_POS	Metoprolol	6.377	268.17	1.32779e+08	Phenols	37350-58-6
M284T310_1_POS	Mesoporphyrin ix	5.16	284.154	132234087	Tetrapyrroles and derivatives	493-90-3
M751T261_NEG	1-myristoyl-2-palmitoyl-sn-glycero-3-phosphocholine	4.356	750.531	1.32013e+08	Glycerophospholipids	-
M187T500_NEG	Xylitol	8.327	187.061	1.31858e+08	Organooxygen compounds	-
M188T388_NEG	1h-indole-3-propanoic acid	6.472	188.093	1.31849e+08	Indoles and derivatives	830-96-6
M246T793_POS	Lys-Val	13.224	246.184	1.31712e+08	Carboxylic acids and derivatives	20556-11-0
M436T305_NEG	Glucoraphanin	5.09	436.319	1.31392e+08	Organooxygen compounds	21414-41-5
M183T235_POS	1-methyluric acid	3.912	183.062	1.3116e+08	Imidazopyrimidines	708-79-2
M90T87_POS	Sarcosine	1.448	90.0554	1.30871e+08	Carboxylic acids and derivatives	107-97-1
M296T342_NEG	3'-o-methylguanosine	5.697	296.1	1.30511e+08	Purine nucleosides	10300-27-3
M275T156_NEG	Stearidonic acid	2.599	275.202	1.30507e+08	Fatty Acyls	20290-75-9
M330T445_NEG	Nizatidine	7.415	330.12	1.29965e+08	Azoles	-
M392T409_NEG	Echinacoside	6.819	392.142	1.29525e+08	Organooxygen compounds	-
M142T235_POS	Ethosuximide	3.917	142.068	1.29465e+08	Pyrrolidines	77-67-8
M496T519_NEG	Idarubicin	8.642	496.179	1.29328e+08	Anthracyclines	-
M142T437_NEG	2-aminoadipic acid	7.283	142.05	1.29323e+08	Carboxylic acids and derivatives	-
M387T51_POS	Baccatin iii	0.847	387.18	1.29064e+08	Prenol lipids	-
M229T339_NEG	Ile-Val	5.642	229.156	1.29016e+08	Carboxylic acids and derivatives	-
M287T272_NEG	Trans-dehydroandrosterone	4.528	287.223	1.28952e+08	Steroids and steroid derivatives	53-43-0
M276T288_POS	Thr-Arg	4.792	276.148	1.28933e+08	Carboxylic acids and derivatives	13448-26-5
M356T474_POS	Fluchloralin	7.892	356.057	128914935	Benzene and substituted derivatives	-
M405T294_NEG	Astringin	4.908	405.096	1.28693e+08	Stilbenes	-
M296T202_POS	Dosulepin	3.373	296.141	1.28442e+08	Benzothiepins	-
M206T149_POS	Pantothenol	2.488	206.139	1.2835e+08	Fatty Acyls	-
M361T414_NEG	Secoisolariciresinol	6.895	361.162	1.2829e+08	Dibenzylbutane lignans	29388-59-8
M233T471_NEG	Riluzole	7.85	233.007	1.28141e+08	Benzothiazoles	1744-22-5
M299T429_NEG	Salidroside	7.147	299.099	1.28004e+08	Organooxygen compounds	-
M115T213_POS	Dihydrouracil	3.556	115.057	1.27843e+08	Diazines	504-07-4
M274T59_NEG	Paraoxon	0.982	274.019	127550461	Benzene and substituted derivatives	311-45-5
M316T529_NEG	N-acetylglucosaminylasparagine	8.822	316.116	127309798	Organooxygen compounds	2776-93-4
M161T964_NEG	Trichloroacetic acid	16.074	160.911	1.27308e+08	Carboxylic acids and derivatives	1976-03-09
M272T276_NEG	Val-Arg	4.602	272.187	1.26784e+08	Carboxylic acids and derivatives	-
M130T215_POS	Lysine	3.587	130.068	126639479	Carboxylic acids and derivatives	10098-89-2
M515T507_NEG	Limonin	8.447	515.21	1.2638e+08	Prenol lipids	1180-71-8
M316T490_POS	Flusilazole	8.172	316.085	1.25963e+08	Benzene and substituted derivatives	85509-19-9
M336T507_POS	Nicotinate d-ribonucleotide	8.452	336.071	1.2595e+08	Pyridine nucleotides	321-02-8
M149T135_POS	Nornicotine	2.245	149.107	125202752	Pyridines and derivatives	494-97-3
M236T503_POS	7-acetoxy-4-methylcoumarin	8.384	236.083	124948384	Coumarins and derivatives	2747-05-09
M318T441_NEG	N-(phenylacetyl)-l-phenylalanine	7.344	318.084	1.24942e+08	Carboxylic acids and derivatives	738-75-0
M148T325_POS	Ephedrine	5.41	148.115	1.24804e+08	Benzene and substituted derivatives	299-42-3
M286T162_NEG	Tenofovir	2.704	286.057	1.24403e+08	Imidazopyrimidines	-
M164T273_POS	4-hydroxy-l-glutamic acid	4.553	164.067	1.24019e+08	Carboxylic acids and derivatives	2485-33-8
M182T262_NEG	Captopril	4.374	182.093	1.23941e+08	Carboxylic acids and derivatives	62571-86-2
M450T356_NEG	Doxazosin	5.937	450.201	1.23808e+08	Diazinanes	74191-85-8
M225T416_NEG	Anthralin	6.928	225.062	1.23702e+08	Anthracenes	-
M243T312_NEG	Pidotimod	5.196	243.028	1.23693e+08	Carboxylic acids and derivatives	-
M133T549_POS	Asparagine	9.144	133.063	1.23357e+08	Carboxylic acids and derivatives	-
M336T418_NEG	Dobutamine	6.96	336.13	1.23204e+08	Phenols	34368-04-2
M301T305_NEG	Arg-Gln	5.079	301.177	1.21971e+08	Carboxylic acids and derivatives	2483-17-2
M258T301_POS	Levorphanol	5.022	258.201	1.21593e+08	Morphinans	1977-07-06
M287T490_POS	Chloramphenicol	8.161	286.998	1.21075e+08	Benzene and substituted derivatives	56-75-7
M103T507_POS	Betaine aldehyde	8.442	103.088	1.21035e+08	Organonitrogen compounds	7418-61-3
M123T123_POS	1-phenylethanol	2.056	123.056	1.20788e+08	Benzene and substituted derivatives	98-85-1
M247T275_1_POS	Lisdexamfetamine	4.584	247.17	120338292	Carboxylic acids and derivatives	608137-32-2
M241T366_NEG	Thiopental	6.106	241.119	1.20287e+08	Diazines	76-75-5
M89T381_2_NEG	Oxalic acid	6.349	88.9705	1.19859e+08	Carboxylic acids and derivatives	-
M514T358_NEG	Taurocholate	5.974	514.303	119787587	Steroids and steroid derivatives	-
M297T298_POS	Cryptotanshinone	4.968	297.15	1.19787e+08	Prenol lipids	35825-57-1
M423T542_NEG	Thiamine pyrophosphate	9.037	423.027	1.19208e+08	Diazines	136-09-4
M179T284_NEG	L-sorbose	4.728	179.038	1.18326e+08	Organooxygen compounds	470-15-5
M312T324_POS	Vardenafil	5.397	312.176	1.17932e+08	Benzene and substituted derivatives	224785-90-4
M110T304_NEG	Pyrrole-2-carboxylic acid	5.06	110.024	1.17746e+08	Pyrroles	634-97-9
M318T240_POS	Levofloxacin	3.997	318.16	1.17094e+08	Quinolines and derivatives	100986-85-4
M254T501_NEG	Ganciclovir	8.348	254.104	1.17093e+08	Imidazopyrimidines	82410-32-0
M320T540_POS	Norfloxacin	8.998	320.15	1.16917e+08	Carboxylic acids and derivatives	70458-96-7
M249T421_POS	Matrine	7.011	249.197	1.16713e+08	Lupin alkaloids	-
M308T16_POS	Tulipinolide	0.267	308.206	1.1627e+08	Prenol lipids	-
M293T69_NEG	Aspartame	1.151	293.103	1.162e+08	Carboxylic acids and derivatives	22839-47-0
M213T53_NEG	2,4-dihydroxybenzophenone	0.883	213.04	1.1586e+08	Benzene and substituted derivatives	-
M211T391_NEG	Perseitol	6.52	211.082	1.15746e+08	Organooxygen compounds	527-06-0
M311T293_POS	Trans-crocetin	4.881	311.177	1.15139e+08	Prenol lipids	27876-94-4
M359T79_NEG	Maresin 1	1.32	359.245	1.15094e+08	Fatty Acyls	-
M99T271_NEG	Gyromitrin	4.523	99.0443	1.14267e+08	Organonitrogen compounds	16568-02-8
M359T447_NEG	Nitrendipine	7.448	359.12	1.14093e+08	Pyridines and derivatives	39562-70-4
M233T27_NEG	Cephalexin	0.451	233.045	1.13803e+08	Lactams	15686-71-2
M265T281_POS	Oleamide	4.681	265.269	1.13795e+08	Fatty Acyls	-
M277T299_POS	Stearidonic acid	4.981	277.221	1.13682e+08	Fatty Acyls	20290-75-9
M333T406_POS	Andrographolide	6.76	333.187	1.13661e+08	Lactones	-
M127T84_NEG	4-chlorophenol	1.402	127.003	1.13441e+08	Phenols	-
M399T699_POS	Fluorometholone	11.654	399.192	1.13024e+08	Steroids and steroid derivatives	-
M138T403_POS	N-acetyl-d-glucosamine	6.723	138.058	1.11593e+08	Organooxygen compounds	-
M229T170_NEG	Dodecanedioic acid	2.833	229.123	1.11574e+08	Fatty Acyls	6402-36-4
M209T329_2_NEG	Trans-traumatic acid	5.481	209.118	1.11241e+08	Fatty Acyls	6402-36-4
M225T43_1_NEG	Myristoleic acid	0.721	225.008	1.11211e+08	Fatty Acyls	544-64-9
M252T266_POS	Curcumenol	4.425	252.212	1.11157e+08	Prenol lipids	19431-84-6
M311T273_NEG	Isoverbascoside	4.55	311.099	1.11016e+08	Cinnamic acids and derivatives	61303-13-7
M292T437_2_POS	Cyproconazole	7.275	292.123	1.10781e+08	Benzene and substituted derivatives	-
M127T171_POS	Imidazoleacetic acid	2.85	127.05	1.10753e+08	Azoles	645-65-8
M370T455_POS	2'-deoxyguanosine 5'-monophosphate	7.585	370.073	1.10705e+08	Purine nucleotides	902-04-5
M199T62_NEG	4,4'-methylenediphenol	1.034	199.061	1.10664e+08	Benzene and substituted derivatives	-
M328T108_NEG	Camp	1.798	328.023	1.10617e+08	Purine nucleotides	60-92-4
M165T60_NEG	Terephthalic acid	0.992	164.986	1.10491e+08	Benzene and substituted derivatives	100-21-0
M343T406_NEG	Lactitol	6.772	343.137	1.10326e+08	Fatty Acyls	585-86-4
M219T296_POS	Tributylphosphine oxide	4.929	219.19	1.10108e+08	Organic phosphines and derivatives	-
M280T352_NEG	Flufenamic acid	5.863	280.068	1.09891e+08	Benzene and substituted derivatives	-
M292T459_NEG	N-acetylmuramic acid	7.655	292.104	1.09775e+08	Organooxygen compounds	-
M165T86_NEG	Vanylglycol	1.431	165.056	1.09616e+08	Phenols	534-82-7
M497T293_NEG	Ganoderic acid a	4.88	497.29	1.0955e+08	Prenol lipids	81907-62-2
M140T251_NEG	O-phosphoethanolamine	4.184	139.998	1.09505e+08	Organic phosphoric acids and derivatives	1071-23-4
M277T33_NEG	Glu-Met	0.557	277.072	1.08596e+08	Carboxylic acids and derivatives	4423-22-7
M235T379_POS	Cys-Ile	6.315	235.101	1.08485e+08	Carboxylic acids and derivatives	-
M349T305_NEG	Estrone sulfate	5.079	349.117	1.08384e+08	Steroids and steroid derivatives	481-97-0
M339T209_POS	Triamcinolone acetonide	3.478	339.161	1.07856e+08	Steroids and steroid derivatives	-
M581T560_NEG	Naringin dihydrochalcone	9.326	581.185	1.07794e+08	Flavonoids	-
M224T452_POS	Quinclorac	7.528	223.977	1.07227e+08	Quinolines and derivatives	-
M221T202_POS	Farnesal	3.364	221.169	1.06894e+08	Prenol lipids	502-67-0
M561T334_NEG	Protoporphyrin ix	5.571	561.238	1.06653e+08	Tetrapyrroles and derivatives	1818-68-4
M162T409_POS	Glucosamine	6.81	162.079	1.06578e+08	Organooxygen compounds	14257-69-3
M275T350_2_POS	Gln-lys	5.83	275.165	1.06005e+08	Carboxylic acids and derivatives	45234-03-5
M334T252_POS	Dipivefrine	4.207	334.218	1.05911e+08	Phenol esters	52365-63-6
M217T439_NEG	Chlorophene	7.318	217.02	1.0483e+08	Benzene and substituted derivatives	-
M115T355_NEG	3-methyl-2-oxobutyric acid	5.922	115.039	1.04771e+08	Keto acids and derivatives	759-05-7
M245T292_POS	Amprenavir	4.873	245.154	1.046e+08	Benzene and substituted derivatives	161814-49-9
M211T535_POS	6-acetylmorphine	8.915	211.074	1.04327e+08	Morphinans	2784-73-8
M299T358_POS	Aurapten	5.964	299.166	1.04068e+08	Prenol lipids	495-02-3
M104T520_1_NEG	DL-serine	8.664	104.034	1.04054e+08	Carboxylic acids and derivatives	312-84-5
M87T406_POS	3-methyl-2-buten-1-ol	6.774	87.1019	1.03786e+08	Organooxygen compounds	6117-91-5
M144T521_POS	5-(2-hydroxyethyl)-4-methylthiazole	8.688	144.068	1.03423e+08	Azoles	137-00-8
M233T329_NEG	Glu-Ser	5.489	233.067	1.034e+08	Carboxylic acids and derivatives	5875-38-7
M300T296_POS	Nylidrin	4.937	300.212	1.03349e+08	Benzene and substituted derivatives	-
M269T496_POS	His-Leu	8.26	269.154	103277862	Carboxylic acids and derivatives	-
M101T749_NEG	2-ketobutyric acid	12.481	101.024	1.03218e+08	Keto acids and derivatives	600-18-0
M135T269_POS	Xanthorrhizol	4.487	135.094	1.02752e+08	Prenol lipids	30199-26-9
M268T501_POS	Auramine o	8.346	268.17	1.02696e+08	Benzene and substituted derivatives	-
M219T119_POS	Ser-Ile	1.986	219.113	102377092	Carboxylic acids and derivatives	91086-51-0
M342T600_POS	His-Trp	10.003	342.144	1.02293e+08	Carboxylic acids and derivatives	-
M99T274_POS	2-hexenal	4.567	99.0576	1.02209e+08	Organooxygen compounds	6728-26-3
M223T506_NEG	3,5-dimethoxy-4-hydroxycinnamic acid	8.435	223.02	1.01939e+08	Cinnamic acids and derivatives	7361-90-2
M339T429_1_NEG	Desmethylxanthohumol	7.147	339.109	1.01816e+08	Linear 1,3-diarylpropanoids	6754-58-1
M197T274_NEG	Guaiazulene	4.558	197.118	1.01568e+08	Prenol lipids	489-84-9
M248T28_NEG	Pyridoxine 5-phosphate	0.473	248.056	1.01506e+08	Pyridines and derivatives	447-05-2
M167T431_NEG	Pyridoxamine	7.19	167.082	1.00972e+08	Pyridines and derivatives	-
M130T69_POS	1-amino-1-cyclopentanecarboxylate	1.143	130.123	1.00603e+08	Carboxylic acids and derivatives	52-52-8
M337T380_POS	2-linoleoylglycerol	6.327	337.28	1.00485e+08	Fatty Acyls	-
M158T282_POS	Indole-3-pyruvic acid	4.708	158.063	1.00373e+08	Indoles and derivatives	392-12-1
M447T380_POS	Ht-2 toxin	6.327	447.205	1.00275e+08	Prenol lipids	-
M304T523_NEG	Fenoldopam	8.714	304.068	100245503	Benzazepines	67227-57-0
M462T278_POS	Psychosine	4.634	462.351	1.00155e+08	Sphingolipids	-
M488T536_NEG	7-hydroxyfluphenazine	8.933	488.163	1.00128e+08	Benzothiazines	-
M135T286_NEG	2-methylbenzoic acid	4.762	135.056	9.98264e+07	Benzene and substituted derivatives	118-90-1
M338T564_1_POS	Olopatadine	9.407	338.16	9.97348e+07	Benzoxepines	113806-05-6
M387T326_1_NEG	Cetirizine	5.433	387.149	9.95518e+07	Benzene and substituted derivatives	83881-51-0
M225T335_NEG	Porphobilinogen	5.581	225.113	9.94138e+07	Organonitrogen compounds	487-90-1
M207T996_POS	2,6-dimethoxy-p-benzoquinone	16.604	207.019	9.92457e+07	Organooxygen compounds	530-55-2
M113T531_POS	1,2-cyclohexanedione	8.852	113.073	9.87485e+07	Organooxygen compounds	765-87-7
M137T223_NEG	Phosphomycin	3.711	136.999	9.87458e+07	Organic phosphonic acids and derivatives	-
M204T164_POS	Isopentenyladenine	2.736	204.124	9.87212e+07	Imidazopyrimidines	-
M143T392_NEG	Resveratrol	6.527	143.046	9.85042e+07	Stilbenes	-
M317T210_NEG	His-Tyr	3.506	317.115	9.82758e+07	Carboxylic acids and derivatives	35979-00-1
M229T565_2_POS	Bisphenol a	9.422	229.122	9.8215e+07	Benzene and substituted derivatives	1980-05-07
M266T310_POS	Anisomycin	5.16	266.144	9.78683e+07	Phenol ethers	-
M189T538_POS	Val-Ala	8.964	189.126	9.76152e+07	Carboxylic acids and derivatives	27493-61-4
M245T67_POS	3,3'-dimethoxybenzidine	1.117	245.128	9.73427e+07	Benzene and substituted derivatives	-
M305T343_POS	Zeranol	5.712	305.155	9.70901e+07	Macrolides and analogues	26538-44-3
M145T882_POS	Valproic acid	14.703	145.146	9.62765e+07	Fatty Acyls	99-66-1
M219T278_1_NEG	5-hydroxy-l-tryptophan	4.637	219.103	9.62654e+07	Indoles and derivatives	4350-09-08
M159T272_NEG	Pimelic acid	4.541	159.066	9.60144e+07	Fatty Acyls	111-16-0
M244T521_1_NEG	6-azauridine	8.677	244.068	9.60019e+07	Organooxygen compounds	-
M163T371_NEG	4-phenylbutyric acid	6.178	163.087	9.54991e+07	Benzene and substituted derivatives	1821-12-1
M287T28_NEG	Eriodictyol	0.473	287.02	9.54758e+07	Flavonoids	552-58-9
M268T329_POS	Norcodeine	5.49	268.138	9.5231e+07	Morphinans	-
M372T118_2_POS	Myristoyl-l-carnitine	1.963	372.31	9.50034e+07	Fatty Acyls	25597-07-3
M187T384_1_NEG	Gly-Leu	6.397	187.01	9.49006e+07	Carboxylic acids and derivatives	-
M446T518_POS	Tetrahydrofolate	8.641	446.193	9.45638e+07	Organooxygen compounds	-
M235T204_NEG	Cidofovir	3.396	235.061	9.42638e+07	Diazines	113852-37-2
M109T118_2_NEG	Hydroquinone	1.959	109.029	9.40516e+07	Phenols	123-31-9
M143T395_POS	N-phenyl-2-naphthylamine	6.589	143.076	9.38242e+07	Naphthalenes	135-88-6
M452T306_NEG	1-palmitoyl-2-hydroxy-sn-glycero-3-phosphoethanolamine	5.1	452.279	9.3396e+07	Glycerophospholipids	53862-35-4
M125T137_POS	Penicillic acid	2.28	125.071	9.32899e+07	Keto acids and derivatives	-
M198T435_NEG	4-chloro-l-phenylalanine	7.253	198.026	9.32328e+07	Carboxylic acids and derivatives	-
M220T506_2_POS	Trans-zeatin	8.425	220.109	9.30841e+07	Imidazopyrimidines	1637-39-4
M145T256_1_NEG	Lysine	4.267	145.014	9.25027e+07	Carboxylic acids and derivatives	10098-89-2
M487T259_NEG	Cinobufagin	4.323	487.219	9.22367e+07	Steroids and steroid derivatives	-
M308T456_NEG	Tyr-Gln	7.607	308.135	9.19724e+07	Carboxylic acids and derivatives	-
M763T41_POS	1-palmitoyl-2-stearoyl-sn-glycero-3-phosphocholine	0.688	762.608	9.18458e+07	Glycerophospholipids	59403-51-9
M293T421_NEG	13-kode	7.011	293.209	9.1829e+07	Fatty Acyls	-
M145T236_POS	.beta.-naphthol	3.941	145.079	9.17105e+07	Naphthalenes	135-19-3
M253T438_2_POS	Phe-ser	7.302	253.134	9.16186e+07	Carboxylic acids and derivatives	16053-39-7
M302T408_2_NEG	Evodiamine	6.795	302.11	9.15792e+07	Indoles and derivatives	-
M467T218_POS	Cephaeline	3.628	467.306	9.14158e+07	Emetine alkaloids	-
M464T104_NEG	Luminespib	1.726	464.239	9.14068e+07	Benzene and substituted derivatives	-
M169T532_NEG	Gallic acid	8.864	169.027	9.13091e+07	Benzene and substituted derivatives	149-91-7
M691T286_NEG	1,2-dipalmitoyl-sn-glycero-3-phosphoethanolamine	4.771	690.509	9.13035e+07	Glycerophospholipids	-
M264T516_POS	Imazamox	8.604	264.111	9.11354e+07	Carboxylic acids and derivatives	-
M165T403_POS	L-Fucose	6.712	165.054	9.11228e+07	Organooxygen compounds	6696-41-9
M157T283_1_POS	Indole-3-acetonitrile	4.717	157.079	9.07565e+07	Indoles and derivatives	771-51-7
M253T283_POS	Estrone	4.717	253.159	9.05431e+07	Steroids and steroid derivatives	481-97-0
M203T400_NEG	DL-tryptophan	6.66	203.056	9.02483e+07	Indoles and derivatives	1954-12-06
M204T501_POS	Acetylcarnitine	8.347	204.127	9.0224e+07	Fatty Acyls	-
M117T448_NEG	Dl-2,4-diaminobutyric acid	7.458	117.074	9.01391e+07	Carboxylic acids and derivatives	305-62-4
M361T583_POS	Ritonavir	9.722	361.167	8.98603e+07	Carboxylic acids and derivatives	155213-67-5
M593T570_2_NEG	Poncirin	9.493	593.194	8.97277e+07	Flavonoids	14941-08-3
M304T353_POS	Cocaine	5.883	304.171	8.95488e+07	Benzene and substituted derivatives	50-36-2
M192T309_NEG	Isoproterenol	5.151	192.103	8.93688e+07	Phenols	7683-59-2
M177T307_2_POS	L-canavanine	5.112	177.092	8.92442e+07	Carboxylic acids and derivatives	543-38-4
M429T450_NEG	Isoorientin	7.505	429.101	8.83787e+07	Flavonoids	-
M143T50_POS	5-hydroxyvalproic acid	0.84	143.107	8.83751e+07	Fatty Acyls	53660-23-4
M324T241_NEG	Tolterodine	4.02	324.255	8.82947e+07	Benzene and substituted derivatives	124937-51-5
M225T63_NEG	5-acetylamino-6-formylamino-3-methyluracil	1.054	225.08	8.82292e+07	Diazines	-
M533T487_NEG	Blood group b trisaccharide	8.114	533.173	8.80058e+07	Organooxygen compounds	-
M163T257_POS	Zerumbone	4.28	163.09	8.78838e+07	Prenol lipids	-
M118T313_1_POS	Guanidoacetic acid	5.22	118.068	8.78785e+07	Carboxylic acids and derivatives	352-97-6
M109T564_POS	Quinone	9.408	109.03	8.78167e+07	Organooxygen compounds	106-51-4
M168T255_NEG	Pyridoxine	4.245	168.066	8.77761e+07	Pyridines and derivatives	58-56-0
M351T587_POS	6-ketoprostaglandin e1	9.782	351.192	8.75054e+07	Fatty Acyls	67786-53-2
M174T512_POS	Quinaldic acid	8.533	174.079	8.74885e+07	Quinolines and derivatives	1993-10-07
M194T271_POS	Phenaceturic acid	4.517	194.085	8.74329e+07	Carboxylic acids and derivatives	500-98-1
M202T126_NEG	Indole-3-pyruvic acid	2.105	202.047	8.71737e+07	Indoles and derivatives	392-12-1
M196T461_NEG	N-acetylhistidine	7.676	196.073	8.70934e+07	Carboxylic acids and derivatives	2497-02-01
M323T443_NEG	Cellobiose	7.377	323.099	8.70276e+07	Organooxygen compounds	528-50-7
M352T506_POS	Mecarbam	8.437	352.045	8.69396e+07	Organic dithiophosphoric acids and derivatives	2595-54-2
M188T327_2_POS	Phenylbutazone	5.457	188.132	8.68768e+07	Benzene and substituted derivatives	50-33-9
M699T202_NEG	1,2-dioleoyl-sn-glycero-3-phosphate	3.36	699.499	8.68416e+07	Glycerophospholipids	14268-17-8
M567T263_NEG	Oseltamivir acid	4.382	567.318	8.66608e+07	Prenol lipids	489-20-3
M228T269_POS	Ametryne	4.487	228.127	8.65331e+07	Triazines	-
M423T249_NEG	Pravastatin	4.15	423.252	8.58497e+07	Hydroxy acids and derivatives	81093-37-0
M231T342_NEG	Melatonin	5.708	231.114	8.5782e+07	Indoles and derivatives	73-31-4
M247T421_NEG	Nabilone	7.011	247.167	8.5632e+07	Naphthopyrans	-
M111T237_POS	Hydroquinone	3.946	111.058	85621916	Phenols	123-31-9
M523T299_NEG	Specnuezhenide	4.983	523.183	8.55188e+07	Organooxygen compounds	-
M379T34_2_NEG	8-desoxygartanin	0.566	379.158	8.5461e+07	Benzopyrans	33390-41-9
M354T295_POS	Proadifen	4.919	354.224	8.53617e+07	Benzene and substituted derivatives	-
M185T72_NEG	3-phospho-d-glycerate	1.207	185.133	8.52948e+07	Organooxygen compounds	3443-58-1
M113T347_POS	2-ethyl-1-hexanol	5.792	113.11	8.52867e+07	Fatty Acyls	-
M357T411_NEG	Lactobionic acid	6.851	357.104	8.51824e+07	Fatty Acyls	-
M293T601_NEG	Glutamylphenylalanine	10.015	293.136	8.50463e+07	Carboxylic acids and derivatives	20556-22-3
M349T29_NEG	Tetrahydrocorticosterone	0.479	349.242	8.49942e+07	Steroids and steroid derivatives	600-63-5
M197T36_NEG	Leucenol	0.593	197.045	8.48719e+07	Fatty Acyls	191936-12-6
M168T963_POS	3-phenoxybenzyl alcohol	16.05	168.068	8.48056e+07	Benzene and substituted derivatives	-
M194T555_POS	Iminostilbene	9.253	194.084	8.4711e+07	Benzazepines	-
M263T454_2_NEG	Asp-Met	7.563	263.063	8.45533e+07	Carboxylic acids and derivatives	-
M475T355_2_NEG	1-hydroxy-2-(9z,12z-octadecadienoyl)-sn-glycero-3-phosphoethanolamine	5.925	475.292	8.44497e+07	Glycerophospholipids	-
M295T628_POS	Arg-Cys	10.475	295.158	8.44268e+07	Carboxylic acids and derivatives	-
M219T547_POS	5-L-Glutamyl-L-alanine	9.115	219.101	8.44203e+07	Carboxylic acids and derivatives	5875-41-2
M409T290_POS	Leupeptin	4.832	409.313	8.43329e+07	Carboxylic acids and derivatives	-
M236T499_NEG	Biopterin	8.308	236.078	8.41832e+07	Pteridines and derivatives	13039-82-2
M261T330_NEG	Indirubin	5.501	261.089	8.37516e+07	Indoles and derivatives	-
M413T316_NEG	Lupulone	5.265	413.302	8.36858e+07	Organooxygen compounds	468-28-0
M382T503_NEG	Prazosin	8.384	382.136	8.35815e+07	Diazinanes	19216-56-9
M204T273_POS	Ramelteon	4.547	204.138	8.34418e+07	Indanes	196597-26-9
M126T410_POS	Molinate	6.835	126.094	8.33576e+07	Organonitrogen compounds	-
M733T277_POS	1-oleoyl-2-myristoyl-sn-glycero-3-phosphocholine	4.624	732.576	8.33483e+07	Glycerophospholipids	-
M257T312_NEG	Cynarin	5.205	257.044	8.30104e+07	Organooxygen compounds	30964-13-7
M225T533_POS	3-hydroxykynurenine	8.878	225.09	8.2974e+07	Organooxygen compounds	484-78-6
M475T38_POS	Amastatin	0.628	475.297	8.28815e+07	Peptidomimetics	-
M519T509_POS	Gomisin c	8.475	519.187	8.28498e+07	Tannins	-
M295T347_2_POS	9-oxo-10e,12z-octadecadienoic acid	5.792	295.243	8.27844e+07	Fatty Acyls	-
M355T298_NEG	Prostaglandin f1.alpha.	4.963	355.261	8.25829e+07	Fatty Acyls	745-62-0
M274T113_POS	Val-Arg	1.89	274.191	8.24164e+07	Carboxylic acids and derivatives	-
M230T409_NEG	Suberylglycine	6.819	230.088	8.23235e+07	Carboxylic acids and derivatives	60317-54-6
M203T226_POS	Dinotefuran	3.762	203.121	8.20016e+07	Organonitrogen compounds	-
M173T215_POS	Menadione	3.587	173.075	8.19195e+07	Naphthalenes	-
M177T409_NEG	Mellein	6.819	177.076	8.18184e+07	Benzopyrans	480-33-1
M114T410_POS	Cis-4-hydroxy-l-proline	6.835	114.057	8.15535e+07	Carboxylic acids and derivatives	618-27-9
M187T542_NEG	Etidronic acid	9.037	186.973	8.11011e+07	Organic phosphonic acids and derivatives	7414-83-7
M114T519_1_NEG	Maleamic acid	8.642	114.019	8.09916e+07	Fatty Acyls	-
M336T273_POS	Oxethazaine	4.547	336.223	8.08928e+07	Benzene and substituted derivatives	-
M417T298_POS	Manoalide	4.97	417.286	8.08723e+07	Prenol lipids	-
M151T251_POS	Guanine	4.178	151.126	8.08287e+07	Imidazopyrimidines	73-40-5
M299T281_POS	Bolasterone	4.69	299.254	8.05783e+07	Steroids and steroid derivatives	1605-89-6
M162T563_NEG	4-hydroxy-l-glutamic acid	9.379	162.048	8.02608e+07	Carboxylic acids and derivatives	2485-33-8
M73T241_NEG	Propionic acid	4.02	73.0286	8.01634e+07	Carboxylic acids and derivatives	1979-09-04
M463T461_NEG	4-hydroxyglucobrassicin	7.676	463.03	8.00814e+07	Organooxygen compounds	-
M447T248_NEG	Androsterone glucuronide	4.133	447.252	8.00703e+07	Steroids and steroid derivatives	3602-09-03
M161T212_NEG	3-hydroxy-3-methylglutaric acid	3.534	161.009	8.00402e+07	Fatty Acyls	503-49-1
M480T328_NEG	1-stearoyl-2-hydroxy-sn-glycero-3-phosphoethanolamine	5.473	480.31	8.00057e+07	Glycerophospholipids	69747-55-3
M277T206_POS	19-noretiocholanolone	3.434	277.221	7.96977e+07	Steroids and steroid derivatives	33036-33-8
M121T191_NEG	4-hydroxybenzaldehyde	3.189	121.029	7.96773e+07	Organooxygen compounds	123-08-0
M191T183_POS	Coenzyme q1	3.057	191.118	7.96654e+07	Prenol lipids	727-81-1
M368T396_NEG	Corydaline	6.593	368.162	7.96058e+07	Protoberberine alkaloids and derivatives	-
M296T391_NEG	Sulindac	6.522	296.074	7.95627e+07	Indenes and isoindenes	38194-50-2
M211T79_NEG	Xanthosine 5'-monophosphate	1.32	211.024	7.94558e+07	Purine nucleotides	523-98-8
M315T502_NEG	Loureirin b	8.373	315.105	7.93975e+07	Linear 1,3-diarylpropanoids	-
M228T381_POS	N-octanoyl-l-homoserine lactone	6.352	228.139	79265661	Carboxylic acids and derivatives	-
M245T289_POS	Xylometazoline	4.81	245.206	7.92522e+07	Benzene and substituted derivatives	526-36-3
M385T721_POS	Resibufogenin	12.02	385.261	7.92156e+07	Steroids and steroid derivatives	-
M329T280_NEG	Aurantio-obtusin	4.674	329.088	7.91969e+07	Anthracenes	-
M233T291_2_POS	Cis-10-heptadecenoic acid	4.852	233.205	7.91871e+07	Fatty Acyls	29743-97-3
M438T89_NEG	Leukotriene e4	1.484	438.223	7.91038e+07	Fatty Acyls	75715-89-8
M217T344_NEG	N-Acetylserotonin	5.739	217.087	7.90778e+07	Indoles and derivatives	1210-83-9
M243T324_2_NEG	Leu-Leu	5.403	243.172	7.90398e+07	Carboxylic acids and derivatives	-
M149T396_POS	Harpagoside	6.6	149.063	7.84666e+07	Prenol lipids	-
M153T62_NEG	4-hydroxy-3-methoxybenzyl alcohol	1.034	153.055	7.84556e+07	Phenols	498-00-0
M154T550_NEG	DL-histidine	9.174	154.062	7.84414e+07	Carboxylic acids and derivatives	-
M131T396_POS	Trans-cinnamic acid	6.6	131.052	7.8417e+07	Cinnamic acids and derivatives	140-10-3
M206T457_POS	Acephate	7.614	206.002	7.81421e+07	Organothiophosphorus compounds	-
M288T492_NEG	Benzoylecgonine	8.198	288.105	7.80091e+07	Benzene and substituted derivatives	-
M257T268_NEG	Tetradecanedioic acid	4.462	257.176	7.80021e+07	Fatty Acyls	821-38-5
M423T303_NEG	Licoricidin	5.049	423.287	7.79902e+07	Isoflavonoids	30508-27-1
M95T100_NEG	Methanesulfonic acid	1.67	95.0242	7.78591e+07	Organic sulfonic acids and derivatives	75-75-2
M451T305_NEG	18.beta.-glycyrrhetinic acid	5.079	451.319	7.78005e+07	Prenol lipids	1449-05-4
M431T235_NEG	Genistin	3.91	431.112	7.7677e+07	Isoflavonoids	529-59-9
M274T170_POS	Isoliquiritigenin	2.84	274.128	7.74924e+07	Linear 1,3-diarylpropanoids	961-29-5
M313T460_NEG	Zanamivir	7.666	313.111	7.74385e+07	Carboxylic acids and derivatives	139110-80-8
M144T397_POS	N-methyltryptamine	6.613	144.105	7.72646e+07	Indoles and derivatives	61-49-4
M292T296_POS	Penbutolol	4.929	292.244	7.72079e+07	Phenol ethers	36507-48-9
M316T450_NEG	Corilagin	7.505	316.044	7.71984e+07	Tannins	23094-69-1
M281T290_POS	5-pregnen-3.beta.-ol-20-one	4.833	281.227	7.71834e+07	Steroids and steroid derivatives	145-13-1
M266T314_NEG	Adenosine	5.236	266.09	7.71812e+07	Purine nucleosides	58-61-7
M412T277_NEG	Solasodine	4.62	412.307	7.70594e+07	Steroids and steroid derivatives	126-17-0
M477T27_NEG	4-methoxyglucobrassicin	0.451	477.083	7.69144e+07	Organooxygen compounds	-
M226T530_POS	N-acetylsulfapyridine	8.839	226.074	7.68115e+07	Benzene and substituted derivatives	-
M395T487_NEG	Doxorubicin	8.114	395.06	7.68027e+07	Anthracyclines	-
M147T380_2_NEG	Mevalonic acid	6.329	147.066	7.6528e+07	Fatty Acyls	17817-88-8
M160T320_NEG	Carnitine	5.327	160.076	7.65268e+07	Organonitrogen compounds	541-15-1
M86T276_POS	Piperidine	4.594	86.0985	7.62743e+07	Piperidines	110-89-4
M149T522_NEG	Homogentisic acid	8.702	149.045	7.61433e+07	Phenols	102-32-9
M263T153_POS	Phe-pro	2.552	263.139	7.59699e+07	Carboxylic acids and derivatives	7669-65-0
M146T400_NEG	DL-Glutamic acid	6.66	146.045	7.59573e+07	Carboxylic acids and derivatives	-
M459T575_NEG	Podophyllotoxin	9.585	459.136	7.57284e+07	Lignan lactones	-
M309T34_NEG	O-desmethylquinidine	0.566	309.139	7.56415e+07	Cinchona alkaloids	-
M205T422_NEG	Ibuprofen	7.037	205.119	7.56348e+07	Phenylpropanoic acids	15687-27-1
M219T393_1_POS	N-acetyl-5-hydroxytryptamine	6.557	219.102	7.56093e+07	Indoles and derivatives	1210-83-9
M299T439_NEG	Cinnavalininate	7.318	299.011	7.54003e+07	Benzoxazines	-
M172T261_NEG	Acetyl-DL-Leucine	4.349	172.097	7.51886e+07	Carboxylic acids and derivatives	1188-21-2
M456T406_POS	Mycophenolate mofetil	6.774	456.216	7.50456e+07	Isocoumarans	24280-93-1
M193T46_NEG	9-phenanthrol	0.769	193.054	7.48499e+07	Phenanthrenes and derivatives	-
M223T271_POS	Isofraxidin	4.517	223.064	7.47662e+07	Coumarins and derivatives	-
M295T48_NEG	Flunixin	0.807	295.086	7.44296e+07	Benzene and substituted derivatives	-
M441T278_NEG	Lusitanicoside	4.637	441.177	7.44208e+07	Organooxygen compounds	-
M343T300_NEG	Maltitol	5.001	343.104	7.41642e+07	Fatty Acyls	585-88-6
M168T185_NEG	L-Cysteic acid	3.076	168.005	7.41598e+07	Carboxylic acids and derivatives	-
M508T41_2_POS	1-(1z-octadecenyl)-sn-glycero-3-phosphocholine	0.688	508.384	7.39449e+07	Glycerophospholipids	-
M165T272_POS	Dihydroconiferyl alcohol	4.536	165.105	7.37384e+07	Phenols	-
M357T542_NEG	Matairesinol	9.037	357.017	7.36927e+07	Furanoid lignans	580-72-3
M295T433_NEG	4-thiouridine	7.21	295.016	7.36847e+07	Pyrimidine nucleosides	-
M243T314_NEG	Suberosin	5.226	243.114	7.3496e+07	Coumarins and derivatives	-
M108T252_POS	N-methylaniline	4.197	108.083	7.33647e+07	Organonitrogen compounds	-
M297T148_POS	Flunixin	2.473	297.101	7.3207e+07	Benzene and substituted derivatives	-
M168T330_POS	3-methoxytyramine	5.502	168.116	7.26637e+07	Phenols	554-52-9
M275T130_NEG	Flutamide	2.173	275.054	7.24851e+07	Benzene and substituted derivatives	13311-84-7
M102T51_POS	Hexylamine	0.853	102.128	7.22524e+07	Organonitrogen compounds	111-26-2
M141T276_NEG	5-hydroxymethyl-2-furancarboxylic acid	4.602	141.018	7.2038e+07	Furans	6338-41-6
M253T431_NEG	Dyphylline	7.19	253.083	7.20028e+07	Imidazopyrimidines	479-18-5
M426T452_NEG	Doxycycline	7.528	426.101	7.17114e+07	Tetracyclines	-
M193T26_1_NEG	Dihydromyricetin	0.442	193.014	7.16936e+07	Stilbenes	149418-37-1
M176T448_POS	Debrisoquin	7.458	176.143	7.16933e+07	Tetrahydroisoquinolines	1131-64-2
M434T321_NEG	Valsartan	5.351	434.232	7.14298e+07	Carboxylic acids and derivatives	137862-53-4
M237T32_NEG	Secobarbital	0.538	237.117	7.14254e+07	Diazines	76-73-3
M204T68_2_POS	Acetyl-dl-carnitine	1.136	204.113	7.14e+07	Fatty Acyls	-
M163T543_NEG	Lumazine	9.054	163.024	7.13056e+07	Pteridines and derivatives	-
M182T440_NEG	L-homocysteic acid	7.328	182.032	7.1018e+07	Carboxylic acids and derivatives	14857-77-3
M295T202_POS	13-keto-9z,11e-octadecadienoic acid	3.362	295.233	7.0902e+07	Fatty Acyls	-
M364T531_NEG	Indapamide	8.849	364.05	7.07944e+07	Benzene and substituted derivatives	26807-65-8
M165T657_1_POS	P-coumaric acid	10.948	165.053	7.0773e+07	Cinnamic acids and derivatives	4501-31-9
M124T325_NEG	5-methylcytosine	5.412	124.04	7.06094e+07	Diazines	554-01-8
M319T82_NEG	20-hydroxyarachidonic acid	1.361	319.228	7.05655e+07	Fatty Acyls	79551-86-3
M276T564_2_POS	Glu-gln	9.407	276.123	7.01342e+07	Carboxylic acids and derivatives	26848-14-6
M277T276_POS	Cinchonidine	4.605	277.171	6.97139e+07	Cinchona alkaloids	485-71-2
M445T542_1_NEG	Apigenin 7-glucuronide	9.037	444.997	6.954e+07	Flavonoids	-
M222T123_POS	Dihydrozeatin	2.047	222.16	6.92462e+07	Imidazopyrimidines	37789-32-5
M166T307_NEG	Pyridoxal	5.118	166.051	6.92069e+07	Pyridines and derivatives	66-72-8
M506T295_POS	1-stearoyl-2-hydroxy-sn-glycero-3-phosphocholine	4.919	506.342	6.91131e+07	Glycerophospholipids	-
M289T625_POS	Eriodictyol	10.42	289.071	6.88921e+07	Flavonoids	552-58-9
M431T510_NEG	Apigenin 7-glucoside	8.499	431.12	6.8734e+07	Flavonoids	-
M443T433_NEG	Tetracycline	7.21	443.141	6.85579e+07	Tetracyclines	-
M173T52_POS	1-naphthoic acid	0.867	173.081	6.83578e+07	Naphthalenes	-
M329T280_POS	Propentofylline	4.664	329.14	6.8144e+07	Imidazopyrimidines	-
M185T222_NEG	D-2-phosphoglyceric acid	3.695	185.004	6.81264e+07	Organooxygen compounds	3443-57-0
M419T352_NEG	Pomiferin	5.863	419.131	6.81196e+07	Isoflavonoids	-
M368T451_NEG	2'-deoxycytidine 5'-diphosphate	7.517	368.025	6.80873e+07	Organic oxoanionic compounds	800-73-7
M287T108_NEG	Triclosan	1.798	286.96	6.80488e+07	Benzene and substituted derivatives	3380-34-5
M224T491_POS	Cerulenin	8.186	224.117	6.78635e+07	Epoxides	17397-89-6
M453T54_POS	Hecogenin	0.898	453.305	6.78343e+07	Flavonoids	115921-09-0
M281T539_2_POS	Tyr-Val	8.988	281.154	6.78178e+07	Carboxylic acids and derivatives	-
M308T440_POS	Senecionine	7.327	308.202	6.77563e+07	Macrolides and analogues	-
M329T269_1_NEG	Halofenozide	4.486	329.103	6.77003e+07	Benzene and substituted derivatives	-
M165T47_1_NEG	1,2-benzenedicarboxylic acid	0.778	165.019	6.76695e+07	Benzene and substituted derivatives	88-99-3
M456T501_NEG	D-amygdalin	8.348	456.137	6.76502e+07	Organooxygen compounds	29883-15-6
M170T329_POS	Lupinine	5.49	170.132	6.76266e+07	Lupin alkaloids	-
M199T64_1_POS	5-acetylamino-6-amino-3-methyluracil	1.075	199.087	6.75568e+07	Organonitrogen compounds	19893-78-8
M276T694_POS	Homatropine	11.563	276.148	6.75249e+07	Tropane alkaloids	-
M187T405_NEG	Ile-Gly	6.751	187.108	6.74552e+07	Carboxylic acids and derivatives	-
M293T238_NEG	Glu-Phe	3.969	293.103	6.7018e+07	Carboxylic acids and derivatives	20556-22-3
M309T631_POS	Cephalomannine	10.52	309.133	6.68227e+07	Prenol lipids	-
M213T207_NEG	1-Deoxy-D-xylulose 5-phosphate	3.451	213.017	6.67075e+07	Organooxygen compounds	190079-18-6
M400T446_NEG	Oxacillin	7.439	400.095	6.66518e+07	Carboxylic acids and derivatives	66-79-5
M417T357_NEG	Nimodipine	5.949	417.154	6.64061e+07	Pyridines and derivatives	66085-59-4
M261T404_NEG	Guanidinopropionic acid	6.726	261.109	6.62466e+07	Organonitrogen compounds	-
M294T337_NEG	Pizotifene	5.622	294.156	6.61857e+07	Cycloheptathiophenes	-
M157T553_NEG	2-oxooctanoic acid	9.211	157.087	6.6165e+07	Keto acids and derivatives	328-51-8
M298T518_POS	Oxycodone	8.628	298.144	6.61638e+07	Phenanthrenes and derivatives	76-42-6
M309T35_NEG	1-o-trans-cinnamoyl-beta-d-glucopyranose	0.575	309.101	6.6037e+07	Cinnamic acids and derivatives	-
M255T293_POS	5alpha-androstan-17beta-ol-3-one	4.881	255.19	6.58305e+07	Steroids and steroid derivatives	521-18-6
M136T504_NEG	Tyramine	8.397	136.087	6.5759e+07	Benzene and substituted derivatives	51-67-2
M384T410_NEG	Phosphatidylserine	6.829	384.101	6.55772e+07	Glycerophospholipids	8002-43-5
M201T343_NEG	2-naphthoxyacetic acid	5.721	201.053	6.54771e+07	Benzene and substituted derivatives	120-23-0
M221T173_POS	Prilocaine	2.877	221.165	6.5417e+07	Carboxylic acids and derivatives	721-50-6
M204T313_POS	Lys-Gly	5.22	204.127	6.50401e+07	Carboxylic acids and derivatives	-
M167T969_NEG	Phosphoenolpyruvate	16.144	167.009	6.4958e+07	Organic phosphoric acids and derivatives	138-08-9
M338T311_NEG	Violacein	5.183	338.198	6.49054e+07	Indoles and derivatives	-
M326T525_POS	Monocrotaline	8.755	326.176	6.47095e+07	Pyrrolizines	315-22-0
M183T454_POS	Fumarate	7.57	182.949	6.44959e+07	Carboxylic acids and derivatives	110-17-8
M313T185_POS	11.beta.,21-dihydroxy-5.beta.-pregnane-3,20-dione	3.087	313.237	6.4432e+07	Steroids and steroid derivatives	566-01-8
M257T497_1_NEG	Alternariol	8.278	257.053	6.42989e+07	Coumarins and derivatives	641-38-3
M266T363_POS	Propoxyphene	6.043	266.202	6.42881e+07	Stilbenes	469-62-5
M146T311_POS	Spermidine	5.187	146.157	6.40959e+07	Organonitrogen compounds	124-20-9
M204T523_NEG	Xanthurenic acid	8.714	204.051	6.39122e+07	Quinolines and derivatives	59-00-7
M194T880_POS	Isoproterenol	14.661	194.118	6.37233e+07	Phenols	7683-59-2
M274T565_NEG	Gamma-glu-glu	9.414	274.105	6.37182e+07	Carboxylic acids and derivatives	1116-22-9
M236T199_NEG	Probucol	3.316	236.106	6.34043e+07	Benzene and substituted derivatives	23288-49-5
M180T261_POS	Phenanthridine	4.346	180.069	6.33083e+07	Quinolines and derivatives	-
M379T565_NEG	Eprosartan	9.414	379.136	6.28771e+07	Benzene and substituted derivatives	133040-01-4
M151T207_POS	Menthofuran	3.446	151.126	6.26267e+07	Prenol lipids	17957-94-7
M197T302_NEG	Danshensu	5.03	197.045	6.26061e+07	Phenylpropanoic acids	23028-17-3
M374T455_NEG	Tiagabine	7.584	374.131	6.25146e+07	Carboxylic acids and derivatives	5466-06-08
M311T322_1_NEG	Phe-phe	5.374	311.162	6.24823e+07	Carboxylic acids and derivatives	2577-40-4
M417T37_NEG	Dauricine	0.609	417.211	6.24738e+07	Isoquinolines and derivatives	-
M207T126_POS	Ibuprofen	2.092	207.113	6.24295e+07	Phenylpropanoic acids	15687-27-1
M235T95_POS	Sparteine	1.577	235.217	6.22523e+07	Lupin alkaloids	-
M590T671_POS	Benzoylmesaconine	11.186	590.273	6.22297e+07	Prenol lipids	-
M286T439_NEG	Cefaclor	7.318	286.042	6.21923e+07	Carboxylic acids and derivatives	53994-73-3
M220T297_NEG	Oxaprozin	4.945	220.098	6.19911e+07	Azoles	21256-18-8
M203T517_POS	Metamitron	8.616	203.117	6.19437e+07	Triazines	-
M513T491_NEG	Nomilin	8.187	513.194	6.15323e+07	Prenol lipids	1063-77-0
M240T324_NEG	Mefenamic acid	5.398	240.086	6.14421e+07	Isoflavonoids	4044-00-2
M165T36_2_NEG	3-methylxanthine	0.593	165.019	6.1415e+07	Imidazopyrimidines	1076-22-8
M224T508_POS	Mepanipyrim	8.464	224.131	6.13655e+07	Benzene and substituted derivatives	-
M275T371_1_POS	Lys-Gln	6.187	275.165	6.13295e+07	Carboxylic acids and derivatives	92352-82-4
M270T269_POS	Galanthamine	4.487	270.165	6.12772e+07	Amaryllidaceae alkaloids	357-70-0
M468T556_NEG	Bucladesine	9.26	468.137	6.11844e+07	Purine nucleotides	-
M316T277_NEG	Levofloxacin	4.62	316.156	6.10284e+07	Quinolines and derivatives	100986-85-4
M239T33_NEG	Dinoseb	0.555	239.056	6.09172e+07	Phenols	88-85-7
M425T322_NEG	3-(n-maleimidopropionyl)biocytin	5.364	425.195	6.04609e+07	Peptidomimetics	-
M603T507_NEG	Mulberroside a	8.447	603.167	6.04111e+07	Stilbenes	-
M135T159_POS	Pentostatin	2.654	135.067	6.0391e+07	Imidazodiazepines	-
M286T272_NEG	Leu-Arg	4.53	286.203	6.02753e+07	Carboxylic acids and derivatives	-
M212T33_NEG	Indoxyl sulfate	0.55	212.006	6.02331e+07	Organic sulfuric acids and derivatives	487-94-5
M391T414_NEG	Glabrol	6.895	391.173	6.01946e+07	Flavonoids	59870-65-4
M426T577_NEG	Pemetrexed	9.614	426.162	6.01047e+07	Carboxylic acids and derivatives	150399-23-8
M389T38_NEG	2-(n-morpholino)ethanesulfonic acid	0.638	389.081	59910350	Oxazinanes	-
M257T310_2_NEG	Gibberellin a4	5.163	257.114	5.98321e+07	Prenol lipids	-
M342T662_POS	Enrofloxacin	11.039	342.144	5.98155e+07	Quinolines and derivatives	93106-60-6
M210T248_POS	Minoxidil	4.134	210.128	5.96866e+07	Organonitrogen compounds	38304-91-5
M288T536_POS	Lycorine	8.928	288.112	5.96766e+07	Amaryllidaceae alkaloids	-
M363T515_NEG	1-methyluric acid	8.588	363.091	5.95882e+07	Imidazopyrimidines	708-79-2
M220T471_NEG	N-acetyl-d-mannosamine	7.855	220.083	5.93908e+07	Organooxygen compounds	7772-94-3
M214T260_POS	Tetradecylamine	4.336	214.257	5.92973e+07	Organonitrogen compounds	-
M181T345_NEG	D-mannitol	5.745	181.071	5.9072e+07	Organooxygen compounds	69-65-8
M142T395_NEG	Indoleacrylic acid	6.583	142.087	5.90288e+07	Indoles and derivatives	29953-71-7
M281T235_NEG	Niflumic acid	3.919	281.052	5.88782e+07	Benzene and substituted derivatives	4394-00-7
M449T279_NEG	Vitamin k1	4.655	449.339	5.8848e+07	Prenol lipids	84-80-0
M217T395_1_POS	Dimethyl phthalate	6.579	217.07	5.86061e+07	Benzene and substituted derivatives	-
M441T398_POS	5-hydroxy-l-tryptophan	6.637	441.195	5.85408e+07	Indoles and derivatives	4350-09-08
M407T612_POS	Artesunate	10.206	407.172	5.85116e+07	Prenol lipids	88495-63-0
M307T52_NEG	2'-deoxyuridine 5'-monophosphate	0.874	307.047	5.84658e+07	Pyrimidine nucleotides	964-26-1
M147T972_POS	Coumarin	16.197	147.056	5.82042e+07	Coumarins and derivatives	91-64-5
M223T36_NEG	1-hydroxyanthraquinone	0.593	223.065	5.81925e+07	Anthracenes	-
M367T34_2_NEG	Prostaglandin g2	0.566	367.231	5.8169e+07	Fatty Acyls	51982-36-6
M131T301_POS	Coniferyl alcohol	5.011	131.052	5.80977e+07	Phenols	32811-40-8
M164T605_POS	Ethionine	10.087	164.076	5.79674e+07	Carboxylic acids and derivatives	-
M285T150_NEG	Luteolin	2.495	285.244	5.79647e+07	Flavonoids	491-70-3
M260T538_POS	Skimmianine	8.964	260.117	5.79486e+07	Quinolines and derivatives	-
M245T518_NEG	Val-Glu	8.631	245.115	5.786e+07	Carboxylic acids and derivatives	3062-07-05
M224T63_NEG	Acyclovir	1.044	224.003	5.77709e+07	Imidazopyrimidines	59277-89-3
M473T309_NEG	3-(cyclohexylamino)-2-hydroxy-1-propanesulfonic acid	5.151	473.193	5.76702e+07	Organonitrogen compounds	-
M240T320_NEG	D-glucosamine 6-phosphate	5.327	240.043	5.7536e+07	Organooxygen compounds	55722-81-1
M164T329_POS	4-oxo-4-(3-pyridyl)butanal	5.49	164.085	5.75312e+07	Organooxygen compounds	76014-80-7
M113T888_NEG	Thiosulfuric acid	14.801	112.936	5.71872e+07	Non-metal oxoanionic compounds	14383-50-7
M232T199_NEG	Ser-Gln	3.32	232.083	5.70904e+07	Carboxylic acids and derivatives	94421-66-6
M84T182_POS	1-Aminocyclopropanecarboxylic acid	3.028	84.0449	5.69193e+07	Carboxylic acids and derivatives	22059-21-8
M449T275_NEG	Geranylgeranyl pyrophosphate	4.576	449.195	5.6856e+07	Prenol lipids	6699-20-3
M379T485_NEG	Daunorubicin	8.079	379.065	5.66257e+07	Anthracyclines	-
M180T67_POS	Phenacetin	1.117	180.102	5.65213e+07	Benzene and substituted derivatives	-
M509T517_NEG	Ketorolac	8.619	509.147	5.64828e+07	Organooxygen compounds	66635-83-4
M164T64_NEG	Methionine sulfoxide	1.063	164.035	5.636e+07	Carboxylic acids and derivatives	3226-65-1
M244T453_NEG	Guanfacine	7.553	244.023	5.59214e+07	Benzene and substituted derivatives	29110-47-2
M366T461_2_NEG	Trp-Tyr	7.676	366.152	5.55706e+07	Carboxylic acids and derivatives	-
M545T434_NEG	Ceftazidime	7.233	545.071	5.5463e+07	Lactams	78439-06-2
M317T113_POS	Nonadecanoic acid	1.89	317.295	5.54601e+07	Fatty Acyls	646-30-0
M315T293_POS	Progesterone	4.891	315.213	5.54403e+07	Steroids and steroid derivatives	57-83-0
M223T345_NEG	Jasmonate	5.745	223.145	5.51543e+07	Fatty Acyls	59366-47-1
M129T322_POS	Quinate	5.36	129.069	5.5118e+07	Quinolines and derivatives	91-63-4
M245T405_NEG	Glu-Val	6.756	245.114	5.51155e+07	Carboxylic acids and derivatives	5879-06-01
M203T151_POS	Methoxetamine	2.512	203.118	5.51098e+07	Phenol ethers	-
M311T57_NEG	Phytanic acid	0.944	311.296	5.50975e+07	Prenol lipids	14721-66-5
M331T532_2_POS	Biflorin	8.864	331.116	5.49943e+07	Organooxygen compounds	89701-85-9
M105T507_POS	Acetic acid	8.442	104.993	5.4983e+07	Carboxylic acids and derivatives	543-24-8
M416T266_POS	Brassicasterol	4.436	416.381	5.47846e+07	Steroids and steroid derivatives	474-67-9
M315T527_2_POS	Lopinavir	8.78	315.207	5.46498e+07	Carboxylic acids and derivatives	192725-17-0
M159T271_NEG	3-hydroxyoctanoic acid	4.51	159.102	5.44303e+07	Hydroxy acids and derivatives	33796-86-0
M229T28_NEG	7-demethylsuberosin	0.462	229.089	5.42177e+07	Coumarins and derivatives	-
M409T488_NEG	Bensulfuron-methyl	8.127	409.076	5.40896e+07	Benzene and substituted derivatives	-
M168T509_2_NEG	3-Methylhistidine	8.475	168.066	5.40547e+07	Carboxylic acids and derivatives	368-16-1
M259T324_1_NEG	D-mannose 6-phosphate	5.393	259.028	5.3935e+07	Organooxygen compounds	-
M298T429_POS	Desisopropyldisopyramide	7.146	298.179	5.38495e+07	Carboxylic acids and derivatives	-
M257T307_1_POS	Pterostilbene	5.121	257.118	5.38236e+07	Stilbenes	-
M368T501_POS	Guanosine 3',5'-cyclic monophosphate	8.358	368.02	5.37987e+07	Purine nucleotides	7665-99-8
M303T304_NEG	Taxifolin	5.07	303.083	5.374e+07	Flavonoids	-
M269T328_2_POS	2-hydroxyestrone	5.467	269.154	5.34821e+07	Steroids and steroid derivatives	362-06-1
M239T442_POS	Pirimicarb	7.366	239.143	5.34496e+07	Organonitrogen compounds	-
M351T28_1_NEG	Allantoic acid	0.462	351.109	5.33306e+07	Carboxylic acids and derivatives	99-16-1
M260T364_NEG	Imazamox	6.068	260.151	5.32698e+07	Carboxylic acids and derivatives	-
M267T365_1_NEG	3-deoxy-d-glycero-d-galacto-2-nonulosonic acid	6.08	267.093	5.30895e+07	Organooxygen compounds	22594-61-2
M321T521_POS	Enoxacin	8.677	321.16	5.30378e+07	Diazanaphthalenes	74011-58-8
M357T541_POS	Rutamarin	9.012	357.171	5.28949e+07	Coumarins and derivatives	14882-94-1
M314T431_NEG	4-hydroxytamoxifen	7.19	314.11	5.28356e+07	Stilbenes	-
M188T365_NEG	Gly-Gly-Gly	6.08	188.093	5.28306e+07	Carboxylic acids and derivatives	556-33-2
M474T379_POS	4-hydroxyvalsartan	6.315	474.206	5.27313e+07	Carboxylic acids and derivatives	-
M209T374_1_POS	.alpha.-asarone	6.229	209.096	5.26392e+07	Phenol ethers	-
M178T31_2_NEG	3-hydroxy-4-methoxycinnamic acid	0.517	178.014	5.25908e+07	Cinnamic acids and derivatives	25522-33-2
M371T486_NEG	Arctigenin	8.103	371.024	5.24192e+07	Furanoid lignans	7770-78-7
M110T150_POS	Acetaminophen	2.493	110.06	5.23965e+07	Phenols	103-90-2
M170T299_NEG	Benazolin	4.976	169.993	5.23458e+07	Carboxylic acids and derivatives	-
M116T543_NEG	Norvaline	9.051	116.006	5.22585e+07	Carboxylic acids and derivatives	760-78-1
M355T396_NEG	Rutamarin	6.593	355.152	5.22565e+07	Coumarins and derivatives	14882-94-1
M371T295_POS	Bis(2-ethylhexyl) adipate	4.91	371.297	5.21186e+07	Fatty Acyls	103-23-1
M77T395_POS	Phenol	6.589	77.0405	5.21155e+07	Phenols	87-66-1
M228T541_NEG	Pyridoxal phosphate	9.025	228	5.2057e+07	Pyridines and derivatives	54-47-7
M130T454_POS	Quinoline	7.572	130.052	5.20508e+07	Quinolines and derivatives	91-22-5
M305T287_POS	6.beta.-hydroxytestosterone	4.784	305.207	5.20096e+07	Glycerolipids	62-99-7
M457T609_POS	Vindoline	10.156	457.209	5.19893e+07	Plumeran-type alkaloids	-
M129T954_NEG	N-acetylputrescine	15.902	129.091	5.1761e+07	Carboximidic acids and derivatives	18233-70-0
M259T184_POS	Dibutyl adipate	3.066	259.192	5.16859e+07	Fatty Acyls	-
M118T422_1_POS	Dl-homocysteine	7.028	118.007	5.1666e+07	Carboxylic acids and derivatives	6027-13-0
M269T53_NEG	Isoimperatorin	0.883	269.067	5.15265e+07	Coumarins and derivatives	-
M265T71_NEG	Threonylphenylalanine	1.188	265.218	5.15142e+07	Carboxylic acids and derivatives	16875-27-7
M159T347_POS	4-aminoantipyrine	5.778	159.095	5.1493e+07	Azoles	-
M135T148_POS	Tropicamide	2.464	135.092	5.14205e+07	Benzene and substituted derivatives	1508-75-4
M481T243_POS	Cucurbitacin d	4.055	481.271	5.12481e+07	Steroids and steroid derivatives	3877-86-9
M165T402_POS	Eugenol	6.7	165.106	5.11927e+07	Phenols	97-53-0
M220T394_POS	Pantothenate	6.569	220.122	5.11654e+07	Carboxylic acids and derivatives	-
M276T567_POS	Physostigmine	9.455	276.146	5.11065e+07	Indoles and derivatives	57-47-6
M169T73_NEG	Hamamelitannin	1.21	169.008	5.10869e+07	Benzene and substituted derivatives	469-32-9
M216T497_NEG	Propanil	8.278	216.028	5.08972e+07	Benzene and substituted derivatives	-
M407T295_NEG	Ginkgolide a	4.917	407.112	5.0791e+07	Prenol lipids	15291-75-5
M179T445_POS	Cantharidin	7.42	179.085	5.07898e+07	Furofurans	-
M489T27_NEG	Caudatin	0.445	489.276	5.0692e+07	Steroids and steroid derivatives	-
M332T374_NEG	Flurtamone	6.227	332.099	5.06797e+07	Benzene and substituted derivatives	-
M259T329_NEG	Gln-asn	5.489	259.109	5.06125e+07	Carboxylic acids and derivatives	14608-79-8
M162T240_POS	Hippuric acid	3.995	162.069	5.05686e+07	Benzene and substituted derivatives	495-69-2
M148T338_NEG	L-methionine	5.633	148.052	5.0326e+07	Carboxylic acids and derivatives	59-51-8
M287T394_POS	Pifithrin-.alpha.	6.569	287.129	4.99634e+07	Organooxygen compounds	-
M289T565_POS	Palatinose	9.415	289.096	4.99573e+07	Organooxygen compounds	-
M100T107_POS	2-piperidone	1.786	100.076	4.99255e+07	Piperidines	675-20-7
M429T428_NEG	Resibufogenin	7.126	429.214	4.99156e+07	Steroids and steroid derivatives	-
M464T501_POS	Dofetilide	8.358	464.124	4.98614e+07	Benzene and substituted derivatives	115256-11-6
M277T369_NEG	Pro-tyr	6.155	277.141	4.97768e+07	Carboxylic acids and derivatives	-
M153T373_2_POS	Xanthine	6.214	153.063	4.97288e+07	Imidazopyrimidines	69-89-6
M226T505_POS	2-chloro-2',6'-diethylacetanilide	8.411	226.075	4.96977e+07	Benzene and substituted derivatives	6967-29-9
M255T335_NEG	Bisphenol c	5.581	255.124	4.96393e+07	Benzene and substituted derivatives	-
M190T377_POS	S-ethyl dipropylthiocarbamate	6.278	190.147	4.95084e+07	Thiocarbonyl compounds	-
M221T465_NEG	Histamine	7.751	221.129	4.93844e+07	Organonitrogen compounds	51-45-6
M317T534_POS	Dibutyl phthalate	8.904	317.1	49358644	Benzene and substituted derivatives	84-74-2
M168T569_POS	Guanidinoethyl sulfonate	9.49	168.068	4.91716e+07	Organic sulfonic acids and derivatives	543-18-0
M465T460_POS	Hyperoside	7.671	465.123	4.91694e+07	Flavonoids	482-36-0
M182T222_2_POS	Cilostamide	3.7	182.14	4.91294e+07	Quinolines and derivatives	-
M658T63_POS	Fucoxanthin	1.048	658.439	4.89926e+07	Prenol lipids	3351-86-8
M217T342_NEG	5-methoxydimethyltryptamine	5.701	217.144	4.89351e+07	Indoles and derivatives	1019-45-0
M109T514_POS	Sesamol	8.559	109.03	4.86301e+07	Benzodioxoles	533-31-3
M210T437_POS	Porphobilinogen	7.275	210.08	4.86067e+07	Organonitrogen compounds	487-90-1
M318T654_POS	Salidroside	10.899	318.131	4.84486e+07	Organooxygen compounds	-
M102T420_NEG	Dl-3-aminoisobutyric acid	7.007	102.055	4.84373e+07	Carboxylic acids and derivatives	144-90-1
M163T338_NEG	4-isopropylbenzoic acid	5.633	163.076	4.83619e+07	Prenol lipids	536-66-3
M397T485_NEG	Sulfasalazine	8.079	397.055	4.82707e+07	Azobenzenes	599-79-1
M131T596_NEG	Ornithine	9.934	131.082	4.82416e+07	Carboxylic acids and derivatives	348-66-3
M394T47_2_POS	Cyclopamine	0.791	394.316	4.822e+07	Steroids and steroid derivatives	-
M278T564_POS	Metazachlor	9.392	278.127	4.82081e+07	Benzene and substituted derivatives	-
M297T83_NEG	Pristanic acid	1.385	297.28	4.81684e+07	Prenol lipids	1189-37-3
M237T540_POS	10,11-dihydro-10-hydroxycarbamazepine	8.998	237.091	4.81438e+07	Benzazepines	-
M269T327_NEG	Galangin	5.444	269.115	4.81413e+07	Flavonoids	548-83-4
M145T971_POS	Ethephon	16.177	144.983	4.81357e+07	Organic phosphonic acids and derivatives	-
M439T712_POS	Schizandrin a	11.867	439.197	4.80587e+07	Tannins	-
M465T306_NEG	Agnuside	5.1	465.117	4.80508e+07	Prenol lipids	11027-63-7
M155T110_POS	2,6-dimethoxyphenol	1.826	155.082	4.79658e+07	Phenols	1991-10-01
M141T194_NEG	Kojic acid	3.242	141.016	4.77814e+07	Pyrans	-
M101T564_POS	Methylmalonic acid	9.408	101.025	4.77371e+07	Carboxylic acids and derivatives	516-05-2
M285T324_NEG	Hexadecanedioic acid	5.393	285.182	4.76889e+07	Fatty Acyls	-
M170T518_POS	3-methylhistidine	8.641	170.095	4.76183e+07	Carboxylic acids and derivatives	368-16-1
M126T384_NEG	Isoguvacine	6.408	126.019	4.75126e+07	Pyridines and derivatives	-
M303T337_NEG	Melphalan	5.612	303.085	4.74336e+07	Carboxylic acids and derivatives	-
M175T594_POS	L-Arginine	9.892	175.115	4.74012e+07	Carboxylic acids and derivatives	-
M213T490_POS	Prolylproline	8.172	213.127	4.73741e+07	Carboxylic acids and derivatives	20488-28-2
M283T285_2_POS	Cis-vaccenic acid	4.755	283.268	4.73317e+07	Fatty Acyls	506-17-2
M237T465_POS	Isocitric acid	7.752	237.008	4.72948e+07	Carboxylic acids and derivatives	-
M88T540_POS	DL-serine	8.998	88.0411	4.72799e+07	Carboxylic acids and derivatives	312-84-5
M299T299_POS	3-oxostearic acid	4.986	299.263	4.72372e+07	Fatty Acyls	-
M374T363_NEG	Gatifloxacin	6.045	374.146	4.72065e+07	Quinolines and derivatives	112811-59-3
M256T550_POS	7,8-dihydroneopterin	9.169	256.122	4.69996e+07	Pteridines and derivatives	1218-98-0
M140T381_POS	6-hydroxynicotinic acid	6.352	140.013	4.69993e+07	Pyridines and derivatives	5006-66-6
M593T570_1_NEG	Vicenin 2	9.493	593.157	4.69402e+07	Flavonoids	23666-13-9
M102T492_NEG	.gamma.-aminobutyric acid	8.202	102.055	4.69332e+07	Carboxylic acids and derivatives	1956-12-02
M144T326_NEG	4-hydroxyquinoline	5.433	144.045	4.65126e+07	Quinolines and derivatives	-
M153T205_NEG	Gentisic acid	3.424	153.055	4.63371e+07	Benzene and substituted derivatives	-
M563T70_NEG	L-homoarginine	1.169	563.396	4.62975e+07	Carboxylic acids and derivatives	156-86-5
M311T388_POS	Mestranol	6.469	311.202	4.62498e+07	Steroids and steroid derivatives	72-33-3
M373T257_NEG	Skullcapflavone ii	4.287	373.093	4.61595e+07	Flavonoids	-
M541T58_POS	Leptomycin b	0.969	541.358	4.6045e+07	Fatty Acyls	-
M277T584_POS	[6]-gingerol	9.738	277.17	4.60056e+07	Phenols	58253-27-3
M153T409_1_POS	Xanthosine	6.81	153.044	4.57647e+07	Purine nucleosides	146-80-5
M360T449_NEG	Bezafibrate	7.481	360.079	4.56146e+07	Benzene and substituted derivatives	41859-67-0
M173T396_NEG	Suberic acid	6.593	173.082	4.55975e+07	Fatty Acyls	505-48-6
M89T878_2_POS	Putrescine	14.639	89.1078	45579330	Organonitrogen compounds	110-60-1
M476T407_NEG	Batimastat	6.784	476.163	4.55633e+07	Carboxylic acids and derivatives	-
M688T72_POS	Monensin	1.202	688.448	4.55014e+07	Fatty Acyls	-
M316T339_POS	Piperettine	5.652	316.208	4.53472e+07	Benzodioxoles	583-34-6
M178T549_NEG	Glucosamine	9.155	178.072	4.52447e+07	Organooxygen compounds	14257-69-3
M404T300_2_NEG	Lisinopril	4.992	404.222	4.5101e+07	Carboxylic acids and derivatives	83915-83-7
M309T394_NEG	Picrotin	6.564	309.083	4.5024e+07	Furopyrans	-
M317T319_POS	Prostaglandin j2	5.321	317.192	4.48896e+07	Fatty Acyls	-
M342T551_POS	Propafenone	9.183	342.207	4.48841e+07	Linear 1,3-diarylpropanoids	54063-53-5
M245T62_POS	Biotin	1.033	245.114	4.45812e+07	Biotin and derivatives	58-85-5
M277T353_POS	Dihydromethysticin	5.883	277.123	4.44747e+07	Kavalactones	19902-91-1
M375T395_NEG	Lactacystin	6.583	375.105	4.43255e+07	Carboxylic acids and derivatives	-
M140T374_NEG	Ecgonine	6.227	140.071	4.42855e+07	Tropane alkaloids	481-37-8
M132T230_POS	Leucine	3.838	132.102	4.42324e+07	Carboxylic acids and derivatives	61-90-5
M231T338_POS	Leu-Val	5.627	231.175	4.41121e+07	Carboxylic acids and derivatives	-
M180T336_POS	.beta.-d-glucose	5.602	180.091	4.40673e+07	Organooxygen compounds	492-61-5
M271T565_POS	Genistein	9.415	271.085	4.39139e+07	Isoflavonoids	446-72-0
M476T403_NEG	8-methylthiooctyl glucosinolate	6.716	476.127	4.39122e+07	Organooxygen compounds	-
M248T306_NEG	Clothianidin	5.1	248.003	4.38563e+07	Azoles	-
M173T449_NEG	Indole-3-acetamide	7.477	173.082	4.36301e+07	Indoles and derivatives	879-37-8
M504T37_POS	1-stearoyl-2-hydroxy-sn-glycero-3-phosphoethanolamine	0.622	504.32	4.36011e+07	Glycerophospholipids	69747-55-3
M337T65_NEG	Erucic acid	1.091	337.312	4.34134e+07	Fatty Acyls	112-86-7
M405T361_NEG	3-dehydrocholic acid	6.023	405.25	4.3305e+07	Steroids and steroid derivatives	-
M124T148_POS	1-methyl-l-histidine	2.473	124.076	4.32798e+07	Carboxylic acids and derivatives	332-80-9
M437T442_POS	Diltiazem	7.366	437.171	4.30682e+07	Benzothiazepines	-
M183T433_POS	Homovanillic acid	7.224	183.065	4.28827e+07	Phenols	306-08-1
M399T318_NEG	7-oxocholesterol	5.306	399.286	4.28489e+07	Steroids and steroid derivatives	566-28-9
M157T443_NEG	L-dihydroorotate	7.377	157.025	4.27607e+07	Carboxylic acids and derivatives	5988-19-2
M283T29_NEG	Biochanin a	0.484	283.046	4.2595e+07	Isoflavonoids	491-80-5
M108T370_NEG	3-nitrophenol	6.165	108.019	4.23641e+07	Phenols	-
M251T536_NEG	Tyr-Ala	8.933	251.104	4.2124e+07	Carboxylic acids and derivatives	-
M250T542_POS	Alprenolol	9.025	250.169	4.20527e+07	Phenol ethers	13655-52-2
M414T184_POS	Buprenorphine	3.066	414.269	4.19946e+07	Phenanthrenes and derivatives	52485-79-7
M272T532_1_POS	N-glycolylneuraminic acid	8.864	272.091	4.1885e+07	Organooxygen compounds	-
M355T494_POS	Pinoquercetin	8.227	355.025	4.18759e+07	Flavonoids	-
M301T57_NEG	Abietic acid	0.944	301.218	4.17567e+07	Prenol lipids	-
M259T464_2_NEG	Asn-Lys	7.727	259.141	4.17417e+07	Carboxylic acids and derivatives	-
M293T486_NEG	gamma-L-Glutamyl-L-phenylalanine	8.103	293.115	4.15675e+07	Carboxylic acids and derivatives	7432-24-8
M424T37_POS	Linoleoylcarnitine	0.622	424.363	4.15595e+07	Fatty Acyls	36816-10-1
M260T501_NEG	Tolfenamic acid	8.357	260.063	4.14818e+07	Benzene and substituted derivatives	13710-19-5
M267T356_POS	Glu-Pro	5.935	267.223	4.13191e+07	Carboxylic acids and derivatives	41745-47-5
M84T295_POS	1-Aminocyclopropane-1-carboxylic acid	4.919	84.0465	4.10544e+07	Carboxylic acids and derivatives	22059-21-8
M301T575_POS	Prallethrin	9.591	301.18	4.10152e+07	Fatty Acyls	-
M807T101_POS	1-palmitoyl-2-docosahexaenoyl-sn-glycero-3-phosphocholine	1.688	806.548	4.06906e+07	Glycerophospholipids	-
M357T452_1_NEG	Orientin	7.541	357.08	4.06899e+07	Flavonoids	28608-75-5
M261T464_POS	Lys-Asn	7.725	261.16	4.0582e+07	Carboxylic acids and derivatives	19908-06-6
M461T272_NEG	Disialyllactose	4.541	461.16	4.05648e+07	Organooxygen compounds	18409-15-9
M236T539_POS	Indoprofen	8.988	236.116	4.03855e+07	Phenylpropanoic acids	-
M377T469_POS	D-ribulose 1,5-bisphosphate	7.821	376.936	4.03204e+07	Organooxygen compounds	-
M495T40_POS	Flumethasone pivalate	0.67	495.266	4.03142e+07	Steroids and steroid derivatives	2002-29-1
M137T270_NEG	Urocanic acid	4.506	137.035	4.02762e+07	Azoles	3465-72-3
M358T288_POS	Oxybutynin	4.803	358.234	4.02207e+07	Organooxygen compounds	-
M409T518_POS	Beclomethasone	8.641	409.202	3.99988e+07	Steroids and steroid derivatives	-
M348T558_POS	Adenosine 5'-monophosphate	9.302	348.074	3.97806e+07	Purine nucleotides	61-19-8
M127T648_POS	1-naphthol	10.806	127.041	3.97253e+07	Naphthalenes	90-15-3
M422T474_NEG	Gluconasturtiin	7.897	422.003	3.96445e+07	Organooxygen compounds	499-30-9
M412T551_NEG	Longatin	9.184	412.147	3.9608e+07	Phthalide isoquinolines	128-62-1
M238T443_POS	Sildenafil	7.39	238.133	3.95739e+07	Benzene and substituted derivatives	-
M293T332_POS	Desogestrel	5.54	293.217	3.95668e+07	Steroids and steroid derivatives	54024-22-5
M294T538_POS	Paclobutrazol	8.964	294.159	3.93426e+07	Benzene and substituted derivatives	-
M407T399_POS	S-adenosyl-l-homocysteine	6.648	407.111	3.93256e+07	Lactones	979-92-0
M457T376_NEG	Fumagillin	6.274	457.245	3.92262e+07	Fatty Acyls	-
M373T446_NEG	Erioglaucine	7.439	373.048	3.88591e+07	Benzene and substituted derivatives	-
M353T502_NEG	Chlorogenic acid	8.373	353.071	3.87795e+07	Organooxygen compounds	202650-88-2
M329T305_POS	Stanozolol	5.09	329.276	3.86435e+07	Steroids and steroid derivatives	10418-03-8
M233T408_POS	Protriptyline	6.798	233.154	3.85266e+07	Dibenzocycloheptenes	438-60-8
M285T289_POS	Diazepam	4.812	285.092	3.84733e+07	Benzodiazepines	439-14-5
M172T442_NEG	4-quinolinecarboxylate	7.36	172.061	3.84617e+07	Quinolines and derivatives	-
M372T309_NEG	Deferasirox	5.153	372.085	3.84482e+07	Azoles	201530-41-8
M91T50_POS	Benzyl alcohol	0.834	91.0547	3.83643e+07	Benzene and substituted derivatives	100-51-6
M93T395_2_POS	Glycerol	6.589	93.072	3.83564e+07	Organooxygen compounds	56-81-5
M136T318_POS	Amphetamine	5.307	136.115	3.83559e+07	Benzene and substituted derivatives	300-62-9
M297T367_1_POS	5,8,11,14-eicosatetraynoic acid	6.124	297.186	3.83374e+07	Fatty Acyls	-
M168T514_POS	4-acetamidobutanoate	8.559	168.068	3.79465e+07	Carboxylic acids and derivatives	3025-96-5
M202T560_NEG	N-Acetylmannosamine	9.326	202.072	3.78879e+07	Organooxygen compounds	7772-94-3
M174T101_NEG	5,6-dihydroxyindole-2-carboxylic acid	1.687	174.015	3.78742e+07	Indoles and derivatives	4790-08-03
M327T31_NEG	Labetalol	0.523	327.164	37802330	Benzene and substituted derivatives	36894-69-6
M218T492_POS	Captopril	8.199	218.106	3.77626e+07	Carboxylic acids and derivatives	62571-86-2
M263T544_POS	Asp-Glu	9.066	263.091	3.76172e+07	Carboxylic acids and derivatives	-
M303T540_1_POS	Phe-his	8.998	303.123	3.75496e+07	Carboxylic acids and derivatives	33367-37-2
M329T396_2_NEG	Gibberellin a7	6.603	329.151	3.75022e+07	Prenol lipids	-
M73T127_POS	Butanal	2.119	73.0653	3.74972e+07	Organooxygen compounds	123-72-8
M621T352_NEG	Pectolinarin	5.863	621.165	3.74687e+07	Tannins	-
M179T328_POS	D-glucono-1,5-lactone	5.473	179.054	3.72949e+07	Organooxygen compounds	90-80-2
M192T547_POS	Diethyltoluamide	9.115	192.137	3.72745e+07	Benzene and substituted derivatives	-
M301T88_NEG	Ellagic acid	1.469	300.978	3.72101e+07	Tannins	113963-57-8
M182T267_POS	3-amino-3-(4-hydroxyphenyl)propionate	4.457	182.079	3.71394e+07	Carboxylic acids and derivatives	-
M333T107_NEG	Daidzein 4'-sulfate	1.783	333.017	3.68448e+07	Isoflavonoids	-
M350T332_NEG	Lomefloxacin	5.528	350.125	3.68188e+07	Lactams	98079-51-7
M279T371_POS	Pentoxifylline	6.189	279.137	3.68169e+07	Imidazopyrimidines	6493-05-06
M370T442_POS	Corydaline	7.366	370.183	3.64649e+07	Protoberberine alkaloids and derivatives	-
M460T346_POS	5-methyltetrahydrofolic acid	5.765	460.189	3.63815e+07	Pteridines and derivatives	134-35-0
M261T344_POS	Diaveridine	5.74	261.128	3.61532e+07	Benzene and substituted derivatives	-
M117T462_NEG	Benzimidazole	7.703	117.018	3.59291e+07	Benzimidazoles	-
M529T38_NEG	Kukoamine a	0.633	529.306	3.58996e+07	Phenols	75288-96-9
M578T513_NEG	Kaempferitrin	8.544	578.195	3.58116e+07	Flavonoids	482-38-2
M241T550_POS	Anserine	9.169	241.133	3.57881e+07	Peptidomimetics	584-85-0
M265T489_POS	Thiamine	8.15	265.116	3.5776e+07	Diazines	-
M134T282_POS	DL-.alpha.-Phenylglycine	4.708	134.063	3.5698e+07	Carboxylic acids and derivatives	2835-06-05
M461T592_POS	Quinapril	9.87	461.22	3.55869e+07	Carboxylic acids and derivatives	85441-61-8
M358T160_POS	Behenic acid	2.668	358.368	3.54647e+07	Fatty Acyls	-
M387T52_POS	Bufalin	0.863	387.264	3.5304e+07	Steroids and steroid derivatives	-
M343T592_POS	Aldosterone	9.87	343.203	3.52685e+07	Steroids and steroid derivatives	52-39-1
M291T476_POS	3-iodo-l-tyrosine	7.932	290.948	3.51605e+07	Carboxylic acids and derivatives	70-78-0
M334T317_NEG	Isopentenyladenosine	5.276	334.166	3.51334e+07	Purine nucleosides	-
M221T478_POS	Terrazole	7.962	220.906	3.50886e+07	Organooxygen compounds	-
M278T619_POS	Eddp	10.311	278.19	3.49402e+07	Benzene and substituted derivatives	30223-73-5
M149T283_NEG	3-Phenylpropanoic acid	4.717	149.06	3.48702e+07	Phenylpropanoic acids	501-52-0
M147T564_POS	Glutamine	9.407	147.079	3.48688e+07	Carboxylic acids and derivatives	5959-95-5
M304T640_POS	Glu-Arg	10.664	304.162	3.48371e+07	Carboxylic acids and derivatives	7219-59-2
M163T308_POS	Mexiletine	5.131	163.126	3.48142e+07	Phenol ethers	31828-71-4
M88T312_NEG	L-Alanine	5.204	88.0396	3.47049e+07	Carboxylic acids and derivatives	302-72-7
M219T431_POS	Val-Thr	7.182	219.138	3.4635e+07	Carboxylic acids and derivatives	72636-02-3
M226T449_NEG	Deoxycytidine	7.481	226.083	3.45392e+07	Pyrimidine nucleosides	-
M135T409_POS	Resveratrol	6.81	135.033	3.44393e+07	Stilbenes	-
M575T480_NEG	Oleuropein	8.002	575.15	3.44003e+07	Prenol lipids	32619-42-4
M435T312_NEG	Methotrexate	5.205	435.143	3.43765e+07	Triazines	-
M279T453_2_POS	Sulfamethazine	7.556	279.116	3.43371e+07	Benzene and substituted derivatives	57-68-1
M377T591_POS	Riboflavin	9.855	377.161	3.43161e+07	Flavin nucleotides	146-17-8
M325T53_NEG	Triphenyl phosphate	0.883	325.057	3.43017e+07	Organic phosphoric acids and derivatives	-
M533T553_POS	Manumycin a	9.224	533.241	3.4265e+07	Organooxygen compounds	-
M215T391_NEG	Val-Val	6.523	215.14	3.4257e+07	Carboxylic acids and derivatives	3918-94-3
M276T461_NEG	Cys-Arg	7.676	276.109	3.4221e+07	Carboxylic acids and derivatives	-
M441T333_NEG	Ascorbyl stearate	5.545	441.298	3.41421e+07	Fatty Acyls	10605-09-1
M426T285_NEG	Adenosine 3',5'-diphosphate	4.743	426.269	3.41211e+07	Purine nucleotides	1053-73-2
M179T52_NEG	Theophylline	0.862	179.002	3.407e+07	Imidazopyrimidines	58-55-9
M175T496_NEG	Ascorbate	8.266	175.025	3.40406e+07	Dihydrofurans	-
M191T241_NEG	Quinic acid	4.02	191.056	3.40045e+07	Quinolines and derivatives	91-63-4
M447T443_NEG	Quercitrin	7.389	447.115	3.3939e+07	Flavonoids	-
M595T556_NEG	Eriocitrin	9.26	595.185	3.37228e+07	Naphthalenes	13463-28-0
M250T410_NEG	Cordycepin	6.84	250.12	3.36549e+07	Purine nucleosides	-
M163T565_2_POS	D-fructose	9.415	163.063	3.36476e+07	Organooxygen compounds	53188-23-1
M388T575_NEG	Alfuzosin	9.585	388.184	3.36187e+07	Diazanaphthalenes	81403-80-7
M109T31_NEG	Resorcinol	0.516	109.029	3.35952e+07	Phenols	108-46-3
M99T381_POS	Phosphoric acid	6.352	98.9865	3.35904e+07	Non-metal oxoanionic compounds	14265-44-2
M239T313_1_POS	Secobarbital	5.209	239.122	3.35283e+07	Diazines	76-73-3
M467T339_NEG	Glabrolide	5.653	467.313	3.35141e+07	Prenol lipids	10401-33-9
M112T543_POS	Histamine	9.051	112.089	3.32075e+07	Organonitrogen compounds	51-45-6
M398T310_2_NEG	L-palmitoylcarnitine	5.169	398.303	3.29026e+07	Fatty Acyls	-
M230T366_POS	Terbuthylazine	6.096	230.107	3.2677e+07	Triazines	-
M71T327_2_POS	Tert-amyl alcohol	5.457	71.0874	3.25909e+07	Organooxygen compounds	75-85-4
M167T322_POS	3-methylxanthine	5.36	167.073	3.25296e+07	Imidazopyrimidines	1076-22-8
M345T482_NEG	Gibberellin a44	8.041	345	3.24906e+07	Prenol lipids	36434-15-8
M390T432_POS	Dalcetrapib	7.196	390.23	3.23822e+07	Benzene and substituted derivatives	-
M238T528_2_POS	Ketamine	8.805	238.122	3.23579e+07	Benzene and substituted derivatives	6740-88-1
M368T326_POS	Erythromycylamine	5.425	368.25	3.23363e+07	Organooxygen compounds	-
M373T406_NEG	Nortrachelogenin	6.772	373.147	3.22888e+07	Furanoid lignans	34444-37-6
M283T224_NEG	Retinene	3.729	283.192	3.22877e+07	Prenol lipids	564-87-4
M147T306_2_POS	Dimethylbenzimidazole	5.094	147.094	3.21409e+07	Benzimidazoles	582-60-5
M271T600_POS	Polydatin	10.003	271.085	3.2057e+07	Stilbenes	27208-80-6
M325T302_POS	Glycerol 1-myristate	5.033	325.244	3.20487e+07	Glycerolipids	-
M268T492_NEG	4-hydroxytriamterene	8.207	268.104	3.20471e+07	Pteridines and derivatives	-
M191T348_POS	5-methoxytryptamine	5.804	191.122	3.20446e+07	Indoles and derivatives	608-07-1
M517T479_POS	Cynarin	7.99	517.152	3.19803e+07	Organooxygen compounds	30964-13-7
M290T527_POS	Benzoylecgonine	8.78	290.139	3.19572e+07	Benzene and substituted derivatives	-
M386T329_1_POS	Buspirone	5.49	386.261	3.19544e+07	Diazinanes	36505-84-7
M206T523_NEG	3-hydroxykynurenine	8.714	206.067	3.1906e+07	Organooxygen compounds	484-78-6
M225T409_1_POS	Vasicinone	6.813	225.072	3.18654e+07	Diazanaphthalenes	-
M481T344_NEG	Silybin	5.732	481.113	3.18591e+07	Flavonolignans	25166-14-7
M160T395_POS	Bufotenine	6.589	160.079	3.17952e+07	Indoles and derivatives	487-93-4
M438T579_POS	Fluphenazine	9.65	438.178	3.17445e+07	Benzothiazines	69-23-8
M259T528_NEG	D-Erythrose 4-phosphate	8.796	259.017	3.173e+07	Organooxygen compounds	585-18-2
M322T325_POS	Hydrocodone	5.423	322.134	3.17285e+07	Morphinans	125-29-1
M301T408_NEG	Enterodiol	6.795	301.162	3.16632e+07	Dibenzylbutane lignans	80226-00-2
M320T336_POS	Chloroquine	5.602	320.203	3.15382e+07	Quinolines and derivatives	1954-05-07
M166T54_POS	Fluorene	0.896	166.098	3.15042e+07	Fluorenes	-
M261T525_POS	2,5,7,8-tetramethyl-2-(.beta.-carboxyethyl)-6-hydroxychroman	8.755	261.159	3.14296e+07	Benzopyrans	4072-32-6
M498T353_NEG	Fuziline	5.89	498.257	3.13664e+07	Prenol lipids	-
M349T283_NEG	11-dehydrothromboxane b2	4.708	349.177	3.13353e+07	Fatty Acyls	-
M131T367_POS	1-octanol	6.11	131.129	3.12702e+07	Fatty Acyls	111-87-5
M172T492_2_NEG	N5-(1-iminoethyl)-l-ornithine	8.207	172.098	3.12431e+07	Carboxylic acids and derivatives	-
M157T301_POS	L-menthol	5.011	157.173	31233241	Prenol lipids	2216-51-5
M384T400_POS	Prazosin	6.674	384.172	3.12129e+07	Diazinanes	19216-56-9
M351T409_2_NEG	Tetrahydroalstonine	6.819	351.178	3.11895e+07	Yohimbine alkaloids	-
M469T419_POS	Madecassic acid	6.983	469.331	3.10535e+07	Prenol lipids	18449-41-7
M423T516_NEG	Rutarin	8.598	423.113	3.0944e+07	Coumarins and derivatives	20320-81-4
M266T181_POS	Albendazole	3.013	266.088	3.09222e+07	Benzimidazoles	54965-21-8
M183T778_POS	Syringaldehyde	12.973	183.064	3.08382e+07	Phenols	-
M399T285_POS	7.alpha.,12.alpha.-dihydroxycholest-4-en-3-one	4.755	399.329	3.07298e+07	Steroids and steroid derivatives	-
M317T464_1_POS	Timolol	7.725	317.009	3.07237e+07	Organonitrogen compounds	26839-75-8
M258T438_NEG	Ile-Lys	7.306	258.047	30700334	Carboxylic acids and derivatives	-
M357T528_1_POS	Sulindac	8.794	357.078	3.06419e+07	Indenes and isoindenes	38194-50-2
M356T322_POS	Piperonyl butoxide	5.373	356.25	3.06038e+07	Benzodioxoles	-
M193T255_POS	Apiole	4.256	193.101	3.05957e+07	Benzodioxoles	523-80-8
M733T40_POS	Sphingomyelin (d18:1/18:0)	0.673	732.634	3.05199e+07	Sphingolipids	58909-84-5
M464T443_NEG	Delphinidin-3-glucoside	7.389	464.091	3.02069e+07	Flavonoids	6906-38-3
M279T468_POS	Azamethiphos	7.792	278.957	3.01345e+07	Oxazolopyridines	-
M444T541_1_NEG	Adenosine 5'-phosphosulfate	9.025	444.013	3.01246e+07	Purine nucleotides	485-84-7
M367T529_POS	Ouabain	8.818	367.176	2.99855e+07	Steroids and steroid derivatives	-
M139T91_POS	Glu-Lys	1.516	138.559	2.98809e+07	Carboxylic acids and derivatives	5891-53-2
M259T525_NEG	Demethylbellidifolin	8.749	259.031	2.98596e+07	Benzopyrans	-
M181T981_POS	Allantoin	16.351	181.017	2.98484e+07	Azoles	97-59-6
M230T354_NEG	Arg-gly	5.901	230.14	2.98418e+07	Carboxylic acids and derivatives	2418-67-9
M353T594_POS	Ajmalicine	9.899	353.172	2.9801e+07	Yohimbine alkaloids	-
M480T397_POS	Nicardipine	6.625	480.206	2.97697e+07	Pyridines and derivatives	55985-32-5
M144T545_POS	2-aminoadipic acid	9.09	144.068	29726557	Carboxylic acids and derivatives	-
M313T446_POS	Granisetron	7.431	313.181	2.95396e+07	Benzopyrazoles	109889-09-0
M115T336_POS	1-ethylpiperazine	5.608	115.123	2.95389e+07	Diazinanes	-
M332T458_POS	Damp	7.629	332.08	2.94813e+07	Purine nucleotides	653-63-4
M193T471_NEG	Caffeine	7.855	193.071	2.94677e+07	Imidazopyrimidines	1958-08-02
M362T560_POS	S-lactoylglutathione	9.339	362.113	2.94384e+07	Carboxylic acids and derivatives	25138-66-3
M449T312_NEG	Trihydroxycholestanoic acid	5.205	449.303	2.93898e+07	Steroids and steroid derivatives	-
M90T416_POS	4-amino-1-butanol	6.938	90.0935	2.92462e+07	Organonitrogen compounds	-
M346T332_2_POS	Himbacine	5.528	346.265	2.91518e+07	Naphthofurans	-
M341T528_2_NEG	Boscalid	8.796	341.022	2.91497e+07	Benzene and substituted derivatives	-
M393T493_POS	Octaethylene glycol	8.214	393.209	2.898e+07	Organooxygen compounds	-
M187T507_POS	D-2-phosphoglyceric acid	8.452	186.998	2.88945e+07	Organooxygen compounds	3443-57-0
M281T344_POS	5alpha-pregnan-3,20-dione	5.725	281.227	2.88678e+07	Steroids and steroid derivatives	566-65-4
M390T575_POS	Alfuzosin	9.577	390.204	2.87225e+07	Diazanaphthalenes	81403-80-7
M323T575_NEG	Uridine 5'-monophosphate	9.585	323.029	2.86549e+07	Pyrimidine nucleotides	58-97-9
M405T433_2_NEG	Lincomycin	7.21	405.188	2.85891e+07	Pyrimidine nucleosides	-
M269T364_POS	Inosine	6.07	269.093	2.85567e+07	Purine nucleosides	58-63-9
M550T568_POS	Hygromycin b	9.464	550.241	2.85211e+07	Organooxygen compounds	31282-04-9
M118T384_POS	N,n-diethyl-2-aminoethanol	6.404	118.125	2.85063e+07	Organonitrogen compounds	100-37-8
M420T470_POS	Bensulide	7.834	420.053	2.84958e+07	Benzene and substituted derivatives	-
M123T67_POS	Trimethoprim	1.117	123.056	2.84231e+07	Phenol ethers	738-70-5
M115T564_POS	D-xylulose	9.408	115.041	2.83943e+07	Organooxygen compounds	20750-28-1
M302T540_POS	Morphine n-oxide	8.998	302.139	2.82458e+07	Prenol lipids	639-46-3
M420T533_POS	Epothilone b	8.889	420.24	2.82348e+07	Macrolides and analogues	-
M341T513_2_NEG	Iloprost	8.554	341.227	2.81804e+07	Fatty Acyls	78919-13-8
M133T373_NEG	Malate	6.215	133.015	2.81022e+07	Hydroxy acids and derivatives	97-67-6
M156T432_POS	L-aspartic acid	7.196	156.045	2.77705e+07	Carboxylic acids and derivatives	56-84-8
M328T286_POS	Stearoyl ethanolamide	4.774	328.327	2.76903e+07	Organonitrogen compounds	111-57-9
M216T67_2_POS	Citronellyl acetate	1.122	216.196	2.76364e+07	Fatty Acyls	-
M274T350_NEG	Arg-Thr	5.839	274.167	2.76294e+07	Carboxylic acids and derivatives	106326-78-7
M370T440_NEG	Isradipine	7.34	370.136	2.75593e+07	Benzoxadiazoles	75695-93-1
M128T450_3_NEG	Cyanuric acid	7.505	128.008	2.75469e+07	Triazines	108-80-5
M433T581_NEG	Geniposide	9.683	433.159	2.74984e+07	Prenol lipids	-
M219T51_NEG	Purpurogallin	0.855	219.104	2.74949e+07	Tropones	-
M584T47_POS	N-(dodecanoyl)sphing-4-enine-1-phosphate	0.781	584.397	2.73283e+07	Sphingolipids	-
M303T388_POS	19-hydroxyandrost-4-ene-3,17-dione	6.469	303.176	2.71817e+07	Steroids and steroid derivatives	510-64-5
M381T564_POS	Cilastatin	9.407	381.156	2.70615e+07	Carboxylic acids and derivatives	-
M324T320_POS	Cytidine 5'-monophosphate	5.334	324.259	2.70454e+07	Pyrimidine nucleotides	63-37-6
M114T376_NEG	L-Proline	6.262	114.055	2.68828e+07	Carboxylic acids and derivatives	-
M336T34_POS	Bilobol	0.562	336.311	2.6749e+07	Phenols	22910-86-7
M131T325_NEG	Gly-Gly	5.423	131.071	2.66909e+07	Carboxylic acids and derivatives	556-50-3
M253T485_1_POS	D-ribose 5-phosphate	8.089	252.992	2.66768e+07	Organooxygen compounds	34980-65-9
M216T181_POS	Kinetin	3.013	216.088	2.66468e+07	Imidazopyrimidines	525-79-1
M101T600_POS	Succinate	10.003	101.025	2.66446e+07	Carboxylic acids and derivatives	110-15-6
M260T724_2_POS	Ile-Lys	12.065	260.2	2.63638e+07	Carboxylic acids and derivatives	-
M215T605_POS	Metribuzin	10.09	215.106	2.62862e+07	Thioethers	-
M72T416_POS	Pyrrolidine	6.938	72.0827	2.62645e+07	Pyrrolidines	123-75-1
M274T51_POS	Emetine	0.852	274.191	2.59314e+07	Emetine alkaloids	-
M199T299_POS	Hexetidine	4.981	199.22	2.58862e+07	Diazinanes	-
M300T532_NEG	Morphine n-oxide	8.872	300.109	2.5816e+07	Prenol lipids	639-46-3
M204T315_NEG	Dexpanthenol	5.246	204.103	2.57191e+07	Fatty Acyls	-
M392T48_POS	Veratramine	0.8	392.279	2.56074e+07	Fluorenes	-
M445T509_POS	Tetracycline	8.49	445.157	2.55819e+07	Tetracyclines	-
M267T454_1_POS	Enterodiol	7.57	267.116	2.54905e+07	Dibenzylbutane lignans	80226-00-2
M244T409_1_POS	Cytarabine	6.822	244.084	2.54838e+07	Pyrimidine nucleosides	-
M224T440_NEG	Honokiol	7.338	224.104	2.53928e+07	Benzene and substituted derivatives	-
M383T415_NEG	Artesunate	6.917	383.157	2.522e+07	Prenol lipids	88495-63-0
M190T311_POS	L-homocitrulline	5.188	190.126	2.51533e+07	Carboxylic acids and derivatives	1190-49-4
M179T37_NEG	Quercetin	0.615	179	25075218	Flavonoids	117-39-5
M452T959_POS	Cabergoline	15.982	452.324	2.50201e+07	Ergoline and derivatives	81409-90-7
M290T525_POS	Zidovudine	8.742	290.068	24986194	Pyrimidine nucleosides	30516-87-1
M89T190_POS	Acetoin	3.163	89.0795	2.4967e+07	Organooxygen compounds	513-86-0
M285T494_NEG	Loureirin a	8.233	285.11	2.4919e+07	Linear 1,3-diarylpropanoids	-
M241T565_POS	5-methyluridine	9.415	241.074	2.47526e+07	Pyrimidine nucleosides	1463-10-1
M260T358_POS	Propranolol	5.964	260.154	2.46947e+07	Naphthalenes	525-66-6
M183T620_POS	7-methyluric acid	10.326	183.063	2.46935e+07	Imidazopyrimidines	-
M301T616_NEG	5,7,3',4',5'-pentahydroxyflavone	10.273	301.027	2.46553e+07	Flavonoids	520-31-0
M119T502_NEG	4-vinylphenol	8.363	119.053	2.45931e+07	Benzene and substituted derivatives	2628-17-3
M134T518_POS	D-aspartic acid	8.628	134.066	2.45628e+07	Carboxylic acids and derivatives	1783-96-6
M113T307_POS	Uracil	5.111	113.037	2.45137e+07	Diazines	66-22-8
M243T369_NEG	L-fucose-1-phosphate	6.155	243.036	2.44341e+07	Organooxygen compounds	16562-59-7
M382T357_1_NEG	Pantoprazole	5.949	382.085	2.44001e+07	Benzimidazoles	102625-70-7
M381T371_NEG	Teniposide	6.191	381.117	2.43747e+07	Metalloid organides	29767-20-2
M351T542_NEG	Daphnoretin	9.037	351.04	2.43708e+07	Coumarins and derivatives	-
M450T363_POS	Glycochenodeoxycholate	6.044	450.314	2.43633e+07	Steroids and steroid derivatives	640-79-9
M212T297_POS	Metaproterenol	4.949	212.147	2.43277e+07	Phenols	586-06-1
M194T535_POS	Ziprasidone	8.915	194.048	2.42492e+07	Diazinanes	146939-27-7
M381T521_POS	Conferone	8.677	381.218	2.41873e+07	Coumarins and derivatives	41743-47-9
M337T300_POS	MG(18:2(9Z,12Z)/0:0/0:0)[rac]	5.001	337.28	2.407e+07	Fatty Acyls	-
M273T468_2_POS	7-aminocephalosporanic acid	7.792	273.045	2.40437e+07	Carboxylic acids and derivatives	-
M282T352_POS	Xanomeline	5.869	282.175	2.40393e+07	Organooxygen compounds	-
M167T355_NEG	3,4-dihydroxyphenylacetic acid	5.923	166.994	2.39427e+07	Phenols	102-32-9
M601T589_NEG	2'-fucosyllactose	9.824	601.14	2.39415e+07	Organooxygen compounds	41263-94-9
M189T404_POS	N6-Acetyl-L-lysine	6.737	189.127	2.38186e+07	Carboxylic acids and derivatives	692-04-6
M417T550_POS	Flunisolide	9.169	417.192	2.37952e+07	Steroids and steroid derivatives	-
M246T408_POS	Arg-Ala	6.798	246.161	2.37489e+07	Carboxylic acids and derivatives	40968-45-4
M209T527_POS	Chalcone	8.78	209.095	2.37021e+07	Linear 1,3-diarylpropanoids	94-41-7
M286T614_POS	Tetramethrin	10.237	286.191	2.37007e+07	Isoindoles and derivatives	-
M312T528_POS	Pretilachlor	8.794	312.196	2.36918e+07	Benzene and substituted derivatives	-
M208T344_POS	Ecgonine	5.74	208.101	2.35869e+07	Tropane alkaloids	481-37-8
M458T312_POS	Minocycline	5.198	458.21	2.35207e+07	Tetracyclines	10118-90-8
M336T19_POS	15-oxo-5z,8z,11z,13e-eicosatetraenoic acid	0.314	336.238	2.35174e+07	Fatty Acyls	81416-72-0
M132T821_POS	Guanidinopropionic acid	13.68	132.102	2.34559e+07	Organonitrogen compounds	-
M245T323_POS	Leucylleucine	5.384	245.19	2.34498e+07	Carboxylic acids and derivatives	-
M143T349_NEG	D-Threitol	5.815	143.034	2.34415e+07	Organooxygen compounds	2418-52-2
M304T435_POS	Flumazenil	7.242	304.093	2.32808e+07	Benzodiazepines	78755-81-4
M313T545_POS	Dauricine	9.078	313.18	2.32266e+07	Isoquinolines and derivatives	-
M492T541_NEG	Glibenclamide	9.025	492.133	2.31845e+07	Benzene and substituted derivatives	10238-21-8
M313T348_POS	Tibolone	5.804	313.193	2.30683e+07	Steroids and steroid derivatives	-
M234T521_NEG	5-isoxazoleacetic acid, 4,5-dihydro-3-(4-hydroxyphenyl)-, methyl ester	8.689	234.098	2.29823e+07	Phenols	-
M387T509_POS	Sulfinpyrazone	8.49	387.092	2.28639e+07	Benzene and substituted derivatives	57-96-5
M259T590_NEG	Glucose-6-phosphate	9.837	259.023	2.28112e+07	Organooxygen compounds	56-73-5
M247T565_POS	Benzophenone-2	9.415	247.085	2.27476e+07	Benzene and substituted derivatives	-
M330T613_POS	Paroxetine	10.221	330.171	2.27022e+07	Piperidines	61869-08-7
M314T322_NEG	Enrofloxacin	5.364	314.161	2.24334e+07	Quinolines and derivatives	93106-60-6
M401T279_POS	7.alpha.,27-dihydroxycholesterol	4.654	401.36	2.24121e+07	Steroids and steroid derivatives	4725-24-0
M293T533_POS	His-His	8.89	293.154	2.24043e+07	Carboxylic acids and derivatives	306-14-9
M219T453_POS	D-gluconate	7.558	219.031	2.23795e+07	Hydroxy acids and derivatives	-
M312T336_POS	Leonurine	5.602	312.136	2.23414e+07	Benzene and substituted derivatives	-
M234T372_POS	Ser-Gln	6.2	234.092	2.22926e+07	Carboxylic acids and derivatives	94421-66-6
M401T481_NEG	Gentiopicroside	8.025	401.097	22232429	Organooxygen compounds	-
M395T567_POS	Biocytin	9.45	395.172	2.21524e+07	Carboxylic acids and derivatives	576-19-2
M304T455_POS	Chlorambucil	7.585	304.111	2.21472e+07	Organonitrogen compounds	305-03-3
M152T523_POS	Adrenochrome	8.716	152.073	2.21471e+07	Indoles and derivatives	7506-92-5
M145T756_POS	D-Mannose	12.597	145.051	2.21222e+07	Organooxygen compounds	3458-28-4
M340T322_POS	Disopyramide	5.373	340.254	2.20778e+07	Pyridines and derivatives	3737-09-05
M579T570_NEG	Naringin	9.493	579.18	2.20186e+07	Flavonoids	10236-47-2
M427T482_NEG	Inosine 5'-diphosphate	8.041	426.991	2.19558e+07	Purine nucleotides	1986-04-04
M318T397_NEG	2-Methylguanosine	6.613	318.083	2.19078e+07	Purine nucleosides	2140-77-4
M678T509_POS	6'-sialyllactose	8.475	678.193	2.18593e+07	Organooxygen compounds	35890-39-2
M223T565_POS	Phenindione	9.415	223.063	2.18492e+07	Indanes	1983-12-05
M345T500_NEG	Gibberellin a24	8.327	345.009	2.18313e+07	Prenol lipids	-
[truncated: 389 more rows]
