# Supplementary material for: Zingiber striolatum phytochemicals ameliorated hyperglycemia symptoms by modulating gut microbial communities in mice with type 2 diabetes mellitus
Source: Front Nutr. 2025 Jan 22;12:1537932. doi: 10.3389/fnut.2025.1537932 (PMC11794074; doi:10.3389/fnut.2025.1537932)
Supplement: Supplementary file 2 [file Table_2.XLSX]

## Sheet: Sheet1
	bodyweight-0WK							bodyweight-2WK							bodyweight-4WK
	Normal	Model	ZSE-H	ZSE-L	MET			Normal	Model	ZSE-H	ZSE-L	MET			Normal	Model	ZSE-H	ZSE-L	MET
	41.1	34.5	35	38.8	33.3			41.1	33.6	35.9	34.3	35.2			44.3	32.4	37.4	33.7	33.6
	41.4	34.2	38.4	36.3	37			43.2	30.1	38.8	35.1	33.3			46.1	34.3	35.5	34.6	35.7
	42.4	34.7	37.3	34.3	35.4			40.6	32.2	37	30.1	34.5			44.9	30	36.1	35	34.7
	42.8	37.1	34.8	38.5	37.4			43.8	32.3	35.8	33	36.1			45.4	35.3	34.7	35.9	32.2
	40.7	36.9	36.1	36.4	37.8			45.2	34.1	34.8	33.6	31.6			45.3	31.3	36.2	36.8	30.5
	45.4	31.9	34.9	36	37			40.5	36.2	34	35.1	30.7			46.2	32.1	37	32.8	32.7
	FBG-0WK							FBG-2WK							FBG-4WK
	Normal	Model	ZSE-H	ZSE-L	MET			Normal	Model	ZSE-H	ZSE-L	MET			Normal	Model	ZSE-H	ZSE-L	MET
	4.8	17.4	22.3	20.3	20.4			4.8	28.3	10.3	11.8	13.3			4	22.6	7.2	10.2	14.1
	4.7	20.9	17.2	21.7	21.1			6.1	27.7	11.4	15.9	11.1			4.5	24.3	9.3	13.4	13.8
	4.3	21.8	17.4	18.4	19.6			5.2	30.9	7.3	14.7	14			4.4	21.4	8.6	11.4	11.9
	4.6	19.1	18.8	18.3	18.8			3.9	32.3	8.3	12	12.2			3.3	19.5	6.9	11.4	12.7
	3.9	18.3	19.9	17.5	16.1			6.6	30.4	13.1	13.7	10.4			3.6	24	8.4	10.4	12.5
	4.4	17.4	20.3	19.2	18.5			5.7	29.7	10	11.1	15.9			3.9	22.5	10.7	10	10.1
	OGTT	Normal						Model						ZSE-H						ZSE-L						MET
	0h	4	4.5	4.4	3.3	3.6	3.9	22.6	24.3	21.4	19.5	24	22.5	7.2	9.3	8.6	6.9	8.4	10.7	10.2	13.4	11.4	11.4	10.4	10	14.1	13.8	11.9	12.7	12.5	10.1
	0.5h	8.7	7.4	6	6.2	7.1	8.6	31.3	29.2	27.3	28.1	33.3	32.8	19.3	22.6	17.8	23	22.5	19.3	22.8	22.9	20.8	23.9	25.4	24.7	25.1	23.2	24.8	24.5	26.2	21.8
	1h	7.9	7.2	6.4	8	6.6	7.3	23.9	29.7	27.3	23.1	26.8	24.3	21.1	17.2	17.9	20.2	20.5	20.9	22.2	20.3	20.1	23.1	19	20.5	18.8	20.4	21	20	21.8	19.2
	2h	4.8	6.2	4.9	5.4	5.2	6.4	23.4	19.9	21.6	22.2	20	22.5	15.3	12.8	10	14.2	16.9	11.2	16	13.5	15.7	14.7	14.4	18.3	17.5	16.1	13.6	17.4	15.5	14.1
	Serum GSP							pcr AKT-1							AUC of OGTT
	Normal	Model	ZSE-H	ZSE-L	MET			Normal	Model	ZSE-H	ZSE-L	MET			Normal	Model	ZSE-H	ZSE-L	MET
	3.20563	5.48985	3.45252	3.57712	3.88653			1.03565	0.296121	0.916929	0.615222	0.764182			13.675	50.925	34.925	38.6	38.925
	3.42567	5.31827	3.45261	3.64778	4.09433			0.916093	0.576708	1.07552	0.581516	0.616244			13.325	52.9	32.925	36.775	38.4
	3.57498	5.54093	3.447	3.58946	4.13671			1.07677	0.519356	1.04665	0.733757	0.592779			11.35	50.275	29.475	36.175	37.925
	3.27177	5.27112	3.4369	3.87773	3.61312			0.953247	0.537534	1.08276	0.711746	0.607497			12.625	47.35	35.475	39.475	39.125
	3.36935	5.13098	3.58721	3.61077	3.8797			0.993794	0.564651	0.886895	0.795646	0.762626			12	52.75	37.175	36.75	40.325
	3.27243	5.32482	3.60292	3.62647	4.08739			1.02445	0.471504	0.878152	0.701725	0.492517			13.95	51.5	33.6	39.375	34.875
	Serum TC							pcr GLUT-2							Liver TC
	Normal	Model	ZSE-H	ZSE-L	MET			Normal	Model	ZSE-H	ZSE-L	MET			Normal	Model	ZSE-H	ZSE-L	MET
	2.23624	6.84629	1.93552	2.36334	2.16275			1.07652	0.333807	0.789645	0.671353	0.2353			0.0639148	0.219387	0.0514596	0.0519892	0.0456343
	2.36741	5.2099	1.87633	2.20162	2.13034			1.00253	0.298502	0.788307	0.627601	0.304685			0.066467	0.231916	0.0336518	0.0489427	0.0509044
	2.37381	4.90917	2.26199	2.44097	2.26713			0.951091	0.351305	0.807995	0.719703	0.352486			0.0780778	0.267615	0.0282272	0.0385853	0.0365711
	2.16746	4.75561	2.4496	2.50997	2.36863			1.02312	0.288581	0.838176	0.667162	0.299768			0.0709975	0.223864	0.0344833	0.0411405	0.0563076
	2.52737	5.79855	2.06226	2.46253	2.10588			1.03474	0.358923	0.802456	0.622488	0.289526			0.055478	0.197279	0.0383789	0.040196	0.052726
	2.19465	6.93907	1.81563	2.65876	2.13034			0.91199	0.326681	0.910587	0.69006	0.254152			0.0596805	0.232052	0.0474711	0.0450574	0.033736
	Serum TG							acetic acid							Liver TG
	Normal	Model	ZSE-H	ZSE-L	MET			Normal	Model	ZSE-H	ZSE-L	MET			Normal	Model	ZSE-H	ZSE-L	MET
	1.26271	3.24196	1.02199	1.16839	1.07505			14.1547	9.15552	11.4819	10.5611	10.6363			0.0865425	0.306639	0.0412566	0.0526204	0.0709391
	0.939333	3.52743	1.10394	0.924069	1.45873			12.4195	7.83152	11.6051	10.8195	11.1051			0.0772812	0.336516	0.0471185	0.0448975	0.097245
	1.04385	3.78694	1.36523	1.3181	1.35905			12.8995	9.25072	11.6675	10.9971	9.92032			0.0763331	0.325778	0.0418781	0.0425005	0.0895323
	0.843847	3.78323	0.967611	1.22766	1.14118			10.5203	10.0251	10.5515	11.0643	11.0275			0.0694273	0.400497	0.0427588	0.0596596	0.0671846
	1.14037	3.36307	0.913183	0.949079	1.26401			11.8875	9.17232	10.8107	9.78272	10.7619			0.0581987	0.393172	0.0342528	0.0416709	0.077554
	1.31338	3.34206	1.22645	1.25392	0.929444			11.8043	8.54672	10.2971	9.89312	10.0747			0.0477794	0.328548	0.0525468	0.0477428	0.0748912
	Serum LDL-c							propionic acid							Liver LDL-c
	Normal	Model	ZSE-H	ZSE-L	MET			Normal	Model	ZSE-H	ZSE-L	MET			Normal	Model	ZSE-H	ZSE-L	MET
	0.396723	1.43886	0.284321	0.454106	0.401126			7.69184	7.19568	8.06048	7.6792	7.6128			0.0106672	0.032782	0.00743828	0.0151038	0.0148816
	0.365143	1.96783	0.52148	0.509924	0.364789			7.76224	7.25216	7.80032	7.85024	7.70432			0.0147208	0.0294214	0.0101584	0.0143113	0.0160462
	0.39475	1.66388	0.392121	0.53765	0.546479			8.37472	7.07648	7.7472	7.47152	7.25216			0.0105188	0.0325564	0.0110558	0.0145385	0.0195586
	0.444093	1.77835	0.357086	0.422051	0.68098			8.3328	6.70208	7.7376	7.79872	7.6656			0.00840569	0.0343413	0.0102862	0.0165211	0.0164279
	0.438172	1.8869	0.384036	0.456801	0.586853			8.19072	7.25216	7.77504	7.668	7.78848			0.00940177	0.0382086	0.00952057	0.0133631	0.018097
	0.461857	1.31846	0.49453	0.534179	0.720282			8.1584	6.93264	7.72608	7.54432	7.5744			0.00974828	0.0328996	0.0112701	0.0145886	0.0175417
	Serum HDL-c							isobutyric acid							Liver HDL-c
	Normal	Model	ZSE-H	ZSE-L	MET			Normal	Model	ZSE-H	ZSE-L	MET			Normal	Model	ZSE-H	ZSE-L	MET
	5.24571	1.55555	2.66509	2.61032	3.37423			6.25885	5.23587	6.35416	6.12587	6.5479			0.0180211	0.00840336	0.0168222	0.0143255	0.00745896
	5.98062	1.69752	3.6313	2.38877	3.1544			6.02544	5.0269	7.08697	5.96457	6.84122			0.0181629	0.00686825	0.0164674	0.0159064	0.00856874
	6.12422	1.34748	4.01665	2.89084	3.07423			6.85655	5.84157	6.54411	6.34542	5.97254			0.017423	0.00527843	0.0173998	0.0115287	0.00798414
	5.98062	1.32875	3.74634	3.09265	2.7481			6.35898	5.237	6.12589	5.64742	6.22149			0.0198346	0.00388926	0.01655	0.0126856	0.00854892
	5.19429	1.36718	2.81432	2.53729	2.94601			7.02569	5.54159	6.4257	6.04588	6.34799			0.0169535	0.00485344	0.0175566	0.00919739	0.00759953
	5.75677	1.27173	2.65858	2.768	3.21166			6.51257	5.98541	6.85747	6.62146	5.75542			0.017001	0.00592607	0.0161838	0.0101593	0.00985463
	Serum LDL-c/HDL-c							butyric acid							Liver LDL-c/HDL-c
	Normal	Model	ZSE-H	ZSE-L	MET			Normal	Model	ZSE-H	ZSE-L	MET			Normal	Model	ZSE-H	ZSE-L	MET
	0.0756281	0.924985	0.106683	0.173965	0.118879			5.97177	5.53669	5.68456	5.62588	5.54568			0.591927	3.90105	0.442171	1.05433	1.99513
	0.0610544	1.15924	0.143607	0.213467	0.115644			5.53626	4.28274	5.98457	5.26698	4.99568			0.810487	4.28368	0.616882	0.899717	1.87264
	0.0644571	1.23481	0.0976239	0.185984	0.177761			5.79569	4.88926	5.02597	5.52189	5.12697			0.603732	6.16781	0.635402	1.26106	2.44968
	0.0742554	1.33837	0.0953161	0.136469	0.247801			6.13686	5.26142	5.84746	4.92513	5.2327			0.423788	8.82977	0.621523	1.30235	1.92164
	0.0843566	1.38014	0.136458	0.180035	0.199203			5.93669	4.79223	5.56897	5.46369	5.41466			0.554563	7.87248	0.542278	1.45293	2.38134
	0.0802285	1.03675	0.186013	0.192984	0.224271			6.26674	5.81166	5.33548	5.12688	5.54416			0.573396	5.55168	0.696382	1.43598	1.78004
	HOMA-IS							isovaleric acid							liver tissue score
	Normal	Model	ZSE-H	ZSE-L	MET			Normal	Model	ZSE-H	ZSE-L	MET			Normal	Model	ZSE-H	ZSE-L	MET
	0.0072332	0.00188929	0.00429338	0.00272948	0.00234828			1.74669	1.12587	2.10555	1.8746	1.65472			0.95	5.58	1.76	3.06	3.59
	0.00717388	0.00162558	0.00395376	0.00289326	0.00298363			1.79548	1.18599	1.92584	1.83246	1.52845			1.08	5.83	1.94	2.84	3.74
	0.00583194	0.0015852	0.00385492	0.00286457	0.00285145			1.68446	1.35478	2.05887	1.72668	1.69552			1.31	5.02	2.34	2.53	3.21
	0.0058121	0.00189468	0.00338868	0.00254034	0.00172197			1.75846	1.39585	1.99224	1.75669	1.80524			1.47	5.27	2.17	2.28	2.95
	0.00623064	0.00192705	0.00638944	0.00223247	0.00240381			1.64587	1.24457	1.8458	1.65255	1.77256			0.79	5.44	2.08	2.47	3.07
	0.00551982	0.00151983	0.00578529	0.00254349	0.00263193			1.59845	1.27598	1.8127	1.92688	1.71599			1.52	5.76	2.57	2.66	3.44
	HOMA-IR							valeric acid							H-score of AKT-1
	Normal	Model	ZSE-H	ZSE-L	MET			Normal	Model	ZSE-H	ZSE-L	MET			Normal	Model	ZSE-H	ZSE-L	MET
	10.2981	33.7663	10.3518	16.2831	17.9036			3.14786	1.45877	2.98427	2.62389	2.96579			176.41	52.37	138.94	130.22	84.66
	8.05179	33.2902	11.241	17.4955	16.8866			3.02544	1.53698	3.02599	2.12859	2.65148			183.27	49.83	146.83	126.35	92.59
	7.21825	36.1572	7.63338	19.9082	16.8555			3.27416	1.59647	2.84559	2.46986	2.81575			196.53	41.72	152.41	147.54	104.75
	9.13931	30.8739	11.5293	20.3404	18.9264			2.79952	1.67841	2.92578	2.3747	2.78566			169.34	67.66	166.79	142.87	79.68
	9.99117	31.0496	13.1156	17.4738	15.2998			2.92547	1.74598	3.10259	2.51224	3.21596			179.84	76.27	172.47	155.75	112.75
	7.11474	33.9634	7.68232	18.6633	19.6322			3.05985	1.51264	3.06584	2.42698	3.08787			185.33	61.04	141.14	136.63	100.23
	HOMA-beta							total SCFAs							H-score of GLUT-2
	Normal	Model	ZSE-H	ZSE-L	MET			Normal	Model	ZSE-H	ZSE-L	MET			Normal	Model	ZSE-H	ZSE-L	MET
	97.8158	18.0988	66.7541	33.7675	29.2622			38.9717	29.7084	36.6709	34.4906	34.9632			184.68	68.47	123.35	115.57	72.36
	83.2062	26.4638	33.7555	40.4518	36.2355			36.5644	27.1163	37.4288	33.8624	34.8263			179.33	53.27	117.28	108.43	68.17
	83.8725	17.7741	35.4076	36.7861	37.5838			38.8851	30.0093	35.8893	34.5325	32.7833			196.48	59.65	106.49	92.36	82.53
	84.7167	20.9612	68.2084	42.9652	26.3251			35.9069	30.2999	35.1805	33.567	34.7382			172.14	72.74	95.58	88.77	69.14
	98.0882	24.8144	41.3202	36.611	21.6511			37.612	29.7489	35.5288	33.1251	35.3016			165.36	83.25	108.83	94.65	73.35
	88.2337	18.9708	56.3434	30.5547	38.8453			37.4003	30.0651	35.0947	33.5396	33.7526			188.92	88.43	114.14	109.17	86.68
